# Supplementary material for: [2-(1H-Indol-4-yl)eth­yl]dipropyl­amine
Source: Acta Crystallogr Sect E Struct Rep Online. 2012 Apr 21;68(Pt 5):o1502. doi: 10.1107/S1600536812015474 (PMC3344611; doi:10.1107/S1600536812015474)
Supplement: Supplementary file 2 [file e-68-o1502-Isup2.hkl]

# 
# h,k,l, Fc-squared, Fo-squared, sigma(Fo-squared) and status flag 
# 
data_I
_shelx_title '  X587 in P b c a' 
_shelx_refln_list_code          4 
_shelx_F_calc_maximum      249.45 
_exptl_crystal_F_000      1072.00 
_reflns_d_resolution_high  0.8299 
 
loop_ 
 _symmetry_equiv_pos_as_xyz 
 'x, y, z' 
 '-x+1/2, -y, z+1/2' 
 'x+1/2, -y+1/2, -z' 
 '-x, y+1/2, -z+1/2' 
 '-x, -y, -z' 
 'x-1/2, y, -z-1/2' 
 '-x-1/2, y-1/2, z' 
 'x, -y-1/2, z-1/2' 
 
_cell_length_a    12.1100 
_cell_length_b    15.5996 
_cell_length_c    16.0253 
_cell_angle_alpha  90.000 
_cell_angle_beta   90.000 
_cell_angle_gamma  90.000 
 
_shelx_F_squared_multiplier     1.000 
 
loop_ 
 _refln_index_h 
 _refln_index_k 
 _refln_index_l 
 _refln_F_squared_calc 
 _refln_F_squared_meas 
 _refln_F_squared_sigma 
 _refln_observed_status 
   6   0   0      491.45      507.15     23.91 o 
   8   0   0      656.85      646.87     25.05 o 
  10   0   0       69.02       51.92     18.58 o 
  12   0   0      223.50      211.27     27.12 o 
  14   0   0       10.55       14.37     19.41 o 
   4   1   0      303.08      315.28     12.81 o 
   6   1   0       45.26       35.02      7.19 o 
   8   1   0      128.83      121.41     11.25 o 
  10   1   0      541.41      572.89     26.13 o 
  12   1   0      294.39      358.97     24.60 o 
  14   1   0       22.32       21.42     15.93 o 
   0   2   0     8027.42     8170.48    134.72 o 
   4   2   0       28.98       25.69      7.21 o 
   6   2   0     2611.66     2430.84     38.20 o 
   8   2   0      105.86      117.81     14.94 o 
  10   2   0      487.18      531.52     26.54 o 
  12   2   0      429.17      429.16     29.57 o 
  14   2   0       15.89       12.66     17.35 o 
   4   3   0      486.97      498.38     15.54 o 
   6   3   0     1917.48     1838.84     34.08 o 
   8   3   0        0.00        9.40     10.87 o 
  10   3   0      457.68      455.33     26.34 o 
  12   3   0        4.51       15.17     16.08 o 
  14   3   0        2.20        9.74     16.52 o 
   0   4   0      645.65      659.31     14.19 o 
   4   4   0        0.00        8.22      5.82 o 
   6   4   0       65.81       82.97     10.57 o 
   8   4   0      418.80      416.15     23.52 o 
  10   4   0        0.15       17.72     12.71 o 
  12   4   0       16.42       29.06     17.59 o 
  14   4   0        6.92        2.38     16.66 o 
   2   5   0      690.52      675.73     15.44 o 
   4   5   0     1610.57     1648.16     31.30 o 
   6   5   0       24.89        5.92      9.22 o 
   8   5   0      505.02      467.71     22.42 o 
  10   5   0      108.88       85.25     18.21 o 
  12   5   0       13.32        2.11     17.83 o 
  14   5   0        0.39       17.69     17.69 o 
   0   6   0      342.21      335.69     13.34 o 
   2   6   0      202.54      174.12     10.18 o 
   4   6   0     7087.51     7320.33     65.20 o 
   6   6   0      673.14      718.89     23.58 o 
   8   6   0      167.76      173.31     17.30 o 
  10   6   0      103.47      122.82     17.30 o 
  12   6   0       61.14       23.71     17.09 o 
   2   7   0     2176.43     2274.50     34.88 o 
   4   7   0      569.07      540.75     19.76 o 
   6   7   0       71.59       71.37     11.24 o 
   8   7   0      658.72      671.32     28.35 o 
  10   7   0      133.58      121.46     19.53 o 
  12   7   0       52.65       67.45     17.98 o 
   0   8   0       45.65       49.20      9.55 o 
   2   8   0     1662.57     1660.32     32.35 o 
   4   8   0      150.48      175.43     15.24 o 
   6   8   0       13.73       10.92      9.67 o 
   8   8   0        0.23       14.33     14.33 o 
  10   8   0      333.90      391.23     23.83 o 
  12   8   0       11.08       21.60     15.14 o 
   2   9   0      461.96      448.42     20.82 o 
   4   9   0      443.09      513.85     21.42 o 
   6   9   0      276.97      249.26     21.47 o 
   8   9   0       81.23      104.06     16.02 o 
  10   9   0       34.34       49.38     16.48 o 
  12   9   0        0.42       14.68     14.68 o 
   0  10   0      112.89      110.73     12.17 o 
   2  10   0        0.06        0.60     10.72 o 
   4  10   0       11.12        2.59      9.80 o 
   6  10   0       44.16       56.29     13.00 o 
   8  10   0       29.42       23.69     13.98 o 
  10  10   0       61.53       55.64     15.76 o 
  12  10   0        1.45        2.77     13.50 o 
   2  11   0       79.08       92.06     12.44 o 
   4  11   0       15.20       43.34     11.91 o 
   6  11   0      181.71      178.04     17.47 o 
   8  11   0       40.90       52.72     13.51 o 
  10  11   0       20.93       38.35     14.02 o 
   0  12   0       81.96       62.60     15.61 o 
   2  12   0       10.97       23.63     12.09 o 
   4  12   0       43.54       51.03     12.77 o 
   6  12   0       57.63       46.24     14.01 o 
   8  12   0      173.16      154.28     18.69 o 
  10  12   0       29.75       27.30     12.79 o 
   2  13   0      281.93      278.71     20.42 o 
   4  13   0        0.39        4.78     11.90 o 
   6  13   0        0.19        7.42     11.70 o 
   8  13   0       54.86       41.26     13.97 o 
  10  13   0       14.90       28.41     13.74 o 
   0  14   0      251.37      234.19     21.11 o 
   2  14   0      698.17      704.29     30.92 o 
   4  14   0        0.20        6.73     12.57 o 
   6  14   0       81.31       67.87     15.60 o 
   8  14   0        0.38       16.30     12.10 o 
   2  15   0       53.98       52.15     14.69 o 
   4  15   0        1.92       25.29     10.66 o 
   6  15   0       20.64        7.74     13.07 o 
   8  15   0        0.69        6.76     13.37 o 
   0  16   0       44.48       68.36     18.38 o 
   2  16   0        0.11        9.42     15.18 o 
   4  16   0       35.55       55.37     13.00 o 
   6  16   0        2.45        3.44     12.38 o 
   2  17   0        5.86        5.78     15.50 o 
   4  17   0        0.22       13.46     11.75 o 
   6  17   0        2.70       21.92     11.74 o 
   0  18   0       99.43       77.27     19.49 o 
   2  18   0        1.19        4.85     12.39 o 
   4  18   0       12.66       16.82     12.67 o 
   3   1   1     1266.57     1231.88     25.16 o 
   4   1   1      271.97      282.58     19.69 o 
   5   1   1       33.71       36.95      5.69 o 
   6   1   1        3.21        6.35      8.16 o 
   7   1   1      832.18      794.65     25.73 o 
   8   1   1      125.97      143.99     14.70 o 
   9   1   1      139.65      115.56     24.25 o 
  10   1   1       58.75       62.63     10.45 o 
  11   1   1       32.58       44.21     11.90 o 
  12   1   1       29.95       39.08     13.56 o 
  13   1   1        0.25        6.24     21.21 o 
  14   1   1        1.20       11.57     15.87 o 
   0   2   1    11187.22    11309.96    417.29 o 
   1   2   1    12156.83    13044.22    143.97 o 
   2   2   1     9406.74     8880.39    185.61 o 
   3   2   1      580.22      608.32     21.86 o 
   4   2   1     1692.48     1907.06     69.95 o 
   5   2   1      154.07      160.36      7.50 o 
   6   2   1      351.18      367.15     11.48 o 
   7   2   1      321.96      329.54     14.26 o 
   8   2   1      297.79      303.44     13.67 o 
   9   2   1       70.74       80.84     11.02 o 
  10   2   1       45.50       45.07     11.04 o 
  11   2   1       57.61       77.67     12.54 o 
  12   2   1        4.82       17.76     12.96 o 
  13   2   1       11.13       15.65     13.56 o 
  14   2   1        2.74        5.20     16.20 o 
   3   3   1        5.12        4.49      2.99 o 
   4   3   1       76.22       65.07      3.91 o 
   5   3   1      144.07      130.39     10.40 o 
   6   3   1      308.58      321.10     11.86 o 
   7   3   1       18.93       32.73      7.12 o 
   8   3   1      934.86      963.40     21.09 o 
   9   3   1      323.34      324.90     15.36 o 
  10   3   1      151.34      175.42     13.63 o 
  11   3   1       23.08       22.91     11.66 o 
  12   3   1       30.42       34.43     13.61 o 
  13   3   1        1.19       17.65     11.78 o 
  14   3   1        4.23       28.04     23.73 o 
   0   4   1     1468.72     1444.19     22.44 o 
   2   4   1      149.24      143.73      4.99 o 
   3   4   1      672.38      665.67     28.54 o 
   4   4   1     1443.36     1429.06     34.00 o 
   5   4   1       23.54       19.36      5.35 o 
   6   4   1     1019.56      943.44     48.03 o 
   7   4   1        8.94        8.64     12.86 o 
   8   4   1        0.02        2.86      7.62 o 
   9   4   1      249.79      266.78     14.65 o 
  10   4   1       98.06      110.17     21.92 o 
  11   4   1      269.22      282.90     16.13 o 
  12   4   1       12.26        5.24     12.37 o 
  13   4   1        6.37        8.94     11.84 o 
  14   4   1        0.07       15.24     20.92 o 
   1   5   1     1188.76     1176.03     14.75 o 
   2   5   1       60.58       57.68      4.86 o 
   3   5   1       11.40        5.35      4.30 o 
   4   5   1     2018.82     2012.52     21.58 o 
   5   5   1      532.34      515.61     13.44 o 
   6   5   1      453.32      405.31     12.91 o 
   7   5   1      183.41      192.43     11.27 o 
   8   5   1       72.82       89.45     18.11 o 
   9   5   1      340.71      355.88     15.93 o 
  10   5   1       25.06       48.73     11.02 o 
  11   5   1        3.45        2.93     11.41 o 
  12   5   1        9.20       24.18     12.01 o 
  13   5   1       46.17       41.70     12.17 o 
  14   5   1        0.41        6.47     11.24 o 
   0   6   1       51.84       41.48      9.78 o 
   1   6   1      230.76      244.89      7.90 o 
   2   6   1      191.69      202.09      8.29 o 
   3   6   1     1451.81     1518.59     20.40 o 
   4   6   1       33.19       42.39      6.45 o 
   5   6   1      142.66      164.93      9.52 o 
   6   6   1       24.69       32.33      7.32 o 
   7   6   1       28.49       24.41     15.32 o 
   8   6   1      239.52      224.13     12.50 o 
   9   6   1       62.61       59.15     16.59 o 
  10   6   1       51.51       47.54     10.44 o 
  11   6   1       16.78       35.51     10.80 o 
  12   6   1        4.00       21.34     24.92 o 
  13   6   1       17.12       17.19     11.32 o 
   1   7   1       70.35       66.23      5.19 o 
   2   7   1      529.01      455.33     21.54 o 
   3   7   1      206.90      217.62      9.35 o 
   4   7   1      454.02      477.48     21.92 o 
   5   7   1       99.73       96.49     10.81 o 
   6   7   1      343.23      334.20     12.67 o 
   7   7   1        3.39        6.18      7.72 o 
   8   7   1       12.09       11.60      8.82 o 
   9   7   1        2.88        3.80      9.42 o 
  10   7   1        0.00        2.41     10.54 o 
  11   7   1       28.51       24.14     18.10 o 
  12   7   1        2.59       14.94     13.80 o 
  13   7   1        3.89        6.56     31.25 o 
   0   8   1        3.95        1.07     10.29 o 
   1   8   1     1173.46     1144.24     18.64 o 
   2   8   1      195.88      215.96     12.29 o 
   3   8   1     1173.77     1307.28     20.84 o 
   4   8   1        2.57        8.66     11.53 o 
   5   8   1        3.21       12.17     18.70 o 
   6   8   1       14.51        7.52      7.52 o 
   7   8   1       21.69       32.48      8.53 o 
   8   8   1        8.62       15.01     13.99 o 
   9   8   1        0.09        2.80     15.58 o 
  10   8   1       29.20       50.03     22.64 o 
  11   8   1        3.43       19.51      9.65 o 
  12   8   1        3.38        1.69     15.58 o 
  13   8   1        0.93        1.41     10.37 o 
   1   9   1        0.02       10.01      5.39 o 
   2   9   1       42.72       46.72     10.01 o 
   3   9   1       51.06       65.70      6.95 o 
   4   9   1       44.65       51.17      8.64 o 
   5   9   1      290.86      296.37     12.77 o 
   6   9   1       51.75       36.39      8.36 o 
   7   9   1        4.75        6.95     11.51 o 
   8   9   1        3.26        4.48      9.32 o 
   9   9   1      118.45      121.98     12.01 o 
  10   9   1        3.41        2.89     10.32 o 
  11   9   1       13.49       21.98     12.58 o 
  12   9   1        0.01        4.92     10.03 o 
   0  10   1      322.63      358.92     12.14 o 
   1  10   1       51.46       57.75      7.90 o 
   2  10   1       25.66       40.77      7.92 o 
   3  10   1       96.84      105.16      9.41 o 
   4  10   1        4.42        6.97     14.41 o 
   5  10   1        5.77        4.80     13.14 o 
   6  10   1       10.18       28.64      9.64 o 
   7  10   1      423.24      389.48     16.03 o 
   8  10   1       49.92       30.31     10.05 o 
   9  10   1      303.37      269.08     16.22 o 
  10  10   1        1.98        5.38     10.70 o 
  11  10   1       55.16       55.74     10.53 o 
  12  10   1        0.07       10.18     10.18 o 
   1  11   1       86.83       83.41      9.20 o 
   2  11   1       16.73       22.86      9.36 o 
   3  11   1      133.61      148.70     16.82 o 
   4  11   1       37.67       58.38      9.09 o 
   5  11   1       66.85       99.39     16.70 o 
   6  11   1       28.84       26.95     10.71 o 
   7  11   1      181.99      171.72     13.22 o 
   8  11   1        2.24        6.23      9.63 o 
   9  11   1       94.94       84.71     11.82 o 
  10  11   1       14.38       30.76     13.04 o 
  11  11   1        0.06        1.10     13.63 o 
   0  12   1      316.76      334.66     15.01 o 
   1  12   1      838.81      786.85     39.81 o 
   2  12   1       34.05       49.90      8.74 o 
   3  12   1       16.06       15.94      7.87 o 
   4  12   1       26.56       34.15     13.25 o 
   5  12   1        7.94        4.28      8.92 o 
   6  12   1       10.08       13.08     12.46 o 
   7  12   1       92.95       94.33     11.01 o 
   8  12   1        0.48        3.45      9.42 o 
   9  12   1        1.17        6.49     14.16 o 
  10  12   1        4.78        0.07     11.52 o 
  11  12   1        2.23        6.18      9.14 o 
   1  13   1       96.81       92.98     11.47 o 
   2  13   1      415.96      447.30     39.84 o 
   3  13   1      140.18      109.65     13.07 o 
   4  13   1        3.11        1.63      8.93 o 
   5  13   1       88.05       75.25     11.42 o 
   6  13   1        0.75        2.91      9.31 o 
   7  13   1       29.76       28.43     10.46 o 
   8  13   1        2.17       17.86      9.32 o 
   9  13   1        1.17       14.25     14.55 o 
  10  13   1        4.99        9.37     14.00 o 
   0  14   1        1.86        1.83     10.95 o 
   1  14   1       11.33        7.30     11.32 o 
   2  14   1       14.76       34.96     11.82 o 
   3  14   1        9.23       16.26     10.41 o 
   4  14   1        4.01       15.66      9.11 o 
   5  14   1       28.68       33.28      9.70 o 
   6  14   1        5.96        0.74      9.50 o 
   7  14   1        0.00        0.28     21.93 o 
   8  14   1        0.05        1.91      9.05 o 
   9  14   1        4.19       12.10     13.87 o 
   1  15   1        0.02       10.61     10.61 o 
   2  15   1       12.80       14.98     10.75 o 
   3  15   1       27.40       17.75     10.42 o 
   4  15   1       21.10       37.42      9.94 o 
   5  15   1      142.21      123.40     22.59 o 
   6  15   1        0.13        0.89     25.13 o 
   7  15   1       50.05       54.25     10.16 o 
   8  15   1       13.81       27.95     12.42 o 
   0  16   1       25.69       53.86     11.56 o 
   1  16   1       50.39       57.69     21.52 o 
   2  16   1       36.79       42.05     11.23 o 
   3  16   1        2.34       11.16      9.94 o 
   4  16   1        9.28       14.37     18.49 o 
   5  16   1       19.75        4.12     26.92 o 
   6  16   1        4.61       13.03      8.97 o 
   7  16   1        2.18       20.78     17.19 o 
   1  17   1       18.60       14.15     10.90 o 
   2  17   1        1.55        4.56     10.10 o 
   3  17   1        0.38        9.77      9.77 o 
   4  17   1        2.07       13.94      9.38 o 
   5  17   1       11.09       13.16      8.90 o 
   6  17   1        0.74        8.69      8.28 o 
   0  18   1        0.39        8.78     11.11 o 
   1  18   1        9.47       14.09     11.77 o 
   2  18   1        0.53        8.94      9.28 o 
   3  18   1        0.56        4.41      9.01 o 
   4  18   1        5.00       14.89     19.65 o 
   0   0   2     4828.64     4786.34     95.72 o 
   2   0   2    62226.94    64875.49    471.01 o 
   3   0   2    10343.57    10155.34    235.96 o 
   4   0   2      102.90      100.77      5.37 o 
   5   0   2     1040.31      950.21     15.42 o 
   6   0   2      725.07      728.99     14.97 o 
   7   0   2      541.90      560.65     14.93 o 
   8   0   2      206.20      219.29     11.56 o 
   9   0   2        5.41        5.95      7.81 o 
  10   0   2       20.99       29.19     14.63 o 
  11   0   2      542.64      488.10     19.31 o 
  12   0   2        5.69       15.53     10.99 o 
  13   0   2        6.24       12.60     12.60 o 
  14   0   2       35.61       26.44     39.29 o 
   2   1   2     6764.40     6284.03    210.49 o 
   3   1   2       32.08       22.86      8.10 o 
   4   1   2       92.22       93.94      6.71 o 
   5   1   2      219.24      233.53     29.09 o 
   6   1   2      451.86      472.41     13.95 o 
   7   1   2      634.75      644.89     16.38 o 
   8   1   2      386.48      340.71     13.74 o 
   9   1   2      251.30      234.45     14.05 o 
  10   1   2      113.94      102.02     12.81 o 
  11   1   2        8.89       28.00     31.27 o 
  12   1   2        1.79        7.29     12.36 o 
  13   1   2       15.24       14.29     25.51 o 
  14   1   2        4.19        6.51     12.96 o 
   2   2   2     1499.10     1539.20     25.01 o 
   4   2   2      932.93      950.03     18.59 o 
   5   2   2     1102.46     1055.19     33.76 o 
   6   2   2        0.02       24.80      9.73 o 
   7   2   2      877.57      913.92     19.24 o 
   8   2   2      659.85      680.40     17.79 o 
   9   2   2      243.14      268.48     19.34 o 
  10   2   2      409.90      373.88     16.71 o 
  11   2   2        1.90        5.11     10.43 o 
  12   2   2       67.01       53.32     12.19 o 
  13   2   2       12.46       14.23     11.42 o 
  14   2   2       35.03       25.18     10.78 o 
   1   3   2    16523.16    16353.40    194.52 o 
   3   3   2      143.49      145.07      6.41 o 
   4   3   2      511.01      465.71     23.58 o 
   5   3   2     2691.38     2680.38     39.87 o 
   6   3   2     2089.11     2205.96     26.10 o 
   7   3   2       83.56       84.21      7.81 o 
   8   3   2      262.20      271.52     16.82 o 
   9   3   2       16.39        5.29     17.74 o 
  10   3   2      258.79      230.89     14.06 o 
  11   3   2      105.23      136.50     12.55 o 
  12   3   2       87.80       71.83     13.53 o 
  13   3   2       11.05        8.33     11.34 o 
  14   3   2        0.01        0.40      9.76 o 
   0   4   2      336.02      323.28      7.72 o 
   1   4   2      299.49      326.67      7.91 o 
   2   4   2     1266.71     1228.46     14.48 o 
   3   4   2       63.45       60.63      6.80 o 
   4   4   2      119.79      110.41      6.75 o 
   5   4   2        2.21        3.17      5.05 o 
   6   4   2        5.96       11.52      5.85 o 
   7   4   2      165.08      215.62     20.26 o 
   8   4   2       31.36       40.10      8.89 o 
   9   4   2      499.31      475.74     20.94 o 
  10   4   2      142.32      123.76     12.96 o 
  11   4   2       91.63      118.09     12.94 o 
  12   4   2        2.09        9.31     11.91 o 
  13   4   2        0.87        9.28     10.51 o 
  14   4   2        0.79       10.14     10.32 o 
   1   5   2      227.18      267.57     20.19 o 
   2   5   2      357.78      334.03      9.18 o 
   3   5   2     1205.29     1282.92     26.80 o 
   4   5   2      601.26      638.38     26.37 o 
   5   5   2      277.59      283.50     13.48 o 
   6   5   2     1401.81     1261.89     43.84 o 
   7   5   2       22.71       28.05      7.12 o 
   8   5   2      162.47      146.89     10.32 o 
   9   5   2       25.98       29.30      9.37 o 
  10   5   2        2.15        1.63     14.93 o 
  11   5   2       76.07       91.86     12.91 o 
  12   5   2       23.17       23.31     11.25 o 
  13   5   2        0.01       11.57     11.09 o 
   0   6   2       44.61       48.23      4.46 o 
   1   6   2       21.40       15.07      3.68 o 
   3   6   2       11.29        5.57      4.94 o 
   4   6   2        7.44        7.68      2.20 o 
   5   6   2      208.97      190.30      9.72 o 
   6   6   2       19.88       34.30      7.45 o 
   7   6   2      132.24      133.89     10.77 o 
   8   6   2       99.17      117.67     10.49 o 
   9   6   2        0.00        8.68     12.45 o 
  10   6   2      345.83      332.91     17.39 o 
  11   6   2        2.27       19.32      9.89 o 
  12   6   2       20.31        4.08     11.21 o 
  13   6   2        5.82       11.00     11.00 o 
   1   7   2     1257.58     1353.23     18.97 o 
   2   7   2      168.53      163.02      8.37 o 
   3   7   2       70.15       65.91      6.20 o 
   4   7   2      307.84      289.74     11.48 o 
   5   7   2        3.60       11.99      5.62 o 
   6   7   2      341.05      310.50     13.44 o 
   7   7   2      162.46      182.97     18.84 o 
   8   7   2      413.05      396.13     16.88 o 
   9   7   2        1.28       11.16     11.16 o 
  10   7   2      112.80       89.30     12.83 o 
  11   7   2        0.53        4.51     10.77 o 
  12   7   2       61.62       54.72     12.95 o 
  13   7   2        0.91       12.77     12.37 o 
   0   8   2       17.79        7.80      8.50 o 
   1   8   2        0.00        5.11      5.11 o 
   2   8   2       66.57       79.78      8.09 o 
   3   8   2      146.70      167.93      9.31 o 
   4   8   2      835.98      824.39     17.67 o 
   5   8   2      141.95      131.75      9.77 o 
   6   8   2      137.35      114.37     10.34 o 
   7   8   2        2.14        4.49     12.41 o 
   8   8   2      537.44      538.14     19.18 o 
   9   8   2       84.61      103.52     19.92 o 
  10   8   2       32.81       42.76     10.81 o 
  11   8   2        3.33        4.76     10.41 o 
  12   8   2       11.35       16.10     10.56 o 
  13   8   2        3.85       19.52     10.18 o 
   1   9   2      310.68      327.38     11.44 o 
   2   9   2       94.07      113.37     14.51 o 
   3   9   2        0.04        3.55      6.17 o 
   4   9   2       24.02       17.84      7.05 o 
   5   9   2       60.30       78.73      9.24 o 
   6   9   2      134.59      147.30     11.04 o 
   7   9   2       16.75        7.21      9.30 o 
   8   9   2       10.08       16.59     10.22 o 
   9   9   2        0.11        0.63     14.08 o 
  10   9   2       70.90       51.02     12.29 o 
  11   9   2        2.52        3.67     10.81 o 
  12   9   2        4.60        9.08     10.28 o 
   0  10   2       51.41       45.93      7.35 o 
   1  10   2       95.31       85.28      7.97 o 
   2  10   2        0.10        1.39      8.69 o 
   3  10   2      379.31      376.38     16.98 o 
   4  10   2       30.24       37.85      8.16 o 
   5  10   2        2.93        5.42      7.50 o 
   6  10   2       15.65       25.19      8.33 o 
   7  10   2       86.14       88.59     14.98 o 
   8  10   2       56.12       58.17     13.25 o 
   9  10   2       10.38        4.51     11.21 o 
  10  10   2       31.28       32.50     12.51 o 
  11  10   2        2.98        9.38     10.25 o 
  12  10   2       12.85       30.80      9.96 o 
   1  11   2       32.74       26.25      8.05 o 
   2  11   2      223.06      223.09     11.58 o 
   3  11   2        5.37        2.85      8.13 o 
   4  11   2       42.91       43.81     10.38 o 
   5  11   2       25.39       20.96      8.69 o 
   6  11   2      114.57      111.15     11.09 o 
   7  11   2       12.79        7.02     15.17 o 
   8  11   2        4.21       18.97     11.80 o 
   9  11   2        0.54        6.63     13.22 o 
  10  11   2       10.90        0.46     12.54 o 
  11  11   2        2.82        6.00     23.35 o 
   0  12   2        2.26        8.89      8.89 o 
   1  12   2        0.58        7.82      8.40 o 
   2  12   2        7.41       19.21      8.82 o 
   3  12   2        9.05        9.14      9.00 o 
   4  12   2       17.01       21.33      9.18 o 
   5  12   2        0.21        3.92      8.70 o 
   6  12   2       31.79       34.45     10.27 o 
   7  12   2        2.25        8.10     10.93 o 
   8  12   2      151.94      112.62     17.15 o 
   9  12   2        4.13        8.66     10.07 o 
  10  12   2       18.26       28.76      9.91 o 
  11  12   2        0.49       10.16     10.16 o 
   1  13   2       17.17       11.09     10.04 o 
   2  13   2       81.42       81.46     12.66 o 
   3  13   2       21.78       47.57     11.37 o 
   4  13   2       84.75      110.56     14.62 o 
   5  13   2       42.42       43.30      9.98 o 
   6  13   2        0.00        3.01      9.92 o 
   7  13   2        0.00        0.42      9.70 o 
   8  13   2        4.66        0.65     15.49 o 
   9  13   2        0.75       23.10      9.21 o 
  10  13   2       12.79        9.47     10.21 o 
   0  14   2     1831.34     2059.53     97.87 o 
   1  14   2       31.68       42.53     35.85 o 
   2  14   2      113.30      101.16     24.54 o 
   3  14   2        2.46       12.94      8.80 o 
   4  14   2        8.21       19.73     10.26 o 
   5  14   2       22.25       22.59     10.26 o 
   6  14   2       36.36       36.40     10.60 o 
   7  14   2        2.49       25.05      9.27 o 
   8  14   2        4.78        8.73     10.32 o 
   9  14   2       14.50       12.22      9.86 o 
   1  15   2        8.12       10.09     12.26 o 
   2  15   2       10.97       22.46      9.99 o 
   3  15   2       25.33       15.22     11.26 o 
   4  15   2       20.04       19.62     10.36 o 
   5  15   2        0.04        7.45      9.96 o 
   6  15   2        6.78        4.67      9.55 o 
   7  15   2        6.68       10.83     10.83 o 
   8  15   2        3.84        6.02      8.94 o 
   0  16   2       41.10       47.88     18.24 o 
   1  16   2       42.56       43.59     11.35 o 
   2  16   2        1.79        6.04     10.83 o 
   3  16   2       14.76        0.56     10.45 o 
   4  16   2        0.28        7.48      9.43 o 
   5  16   2        1.85        7.85     10.89 o 
   6  16   2       13.81       10.68     10.68 o 
   7  16   2        0.21        3.34     12.87 o 
   1  17   2        0.42       15.39     18.41 o 
   2  17   2        4.99        5.86     14.59 o 
   3  17   2        4.38       12.65      9.56 o 
   4  17   2        2.59       10.51     10.51 o 
   5  17   2        3.15       10.21     10.21 o 
   6  17   2        6.98       12.00     12.78 o 
   0  18   2        5.06       30.99     11.22 o 
   1  18   2        0.83        0.18     10.86 o 
   2  18   2       16.72       39.99     21.69 o 
   3  18   2       12.68       18.38     11.18 o 
   2   1   3    33591.54    33669.00    563.42 o 
   3   1   3      126.42      129.01      5.73 o 
   4   1   3      707.96      697.25     22.94 o 
   5   1   3     1780.68     1895.46     60.40 o 
   6   1   3      288.76      325.35     11.28 o 
   7   1   3       21.03       26.95      7.09 o 
   8   1   3       41.72       32.40      8.09 o 
   9   1   3        5.64       13.18      8.86 o 
  10   1   3        1.18        2.37     22.50 o 
  11   1   3       35.43       30.59     13.98 o 
  12   1   3       16.64       19.51     12.63 o 
  13   1   3        0.67        5.62     25.88 o 
  14   1   3        4.36        9.77     18.01 o 
   0   2   3      641.06      670.54     10.61 o 
   1   2   3    11903.21    12020.36    440.70 o 
   2   2   3     1530.09     1648.60     24.37 o 
   3   2   3        3.03        3.29      3.29 o 
   4   2   3      216.72      218.90     15.42 o 
   5   2   3      479.46      513.06     12.37 o 
   6   2   3       21.00       23.58      6.74 o 
   7   2   3      270.50      265.44     11.47 o 
   8   2   3      299.31      266.29     22.04 o 
   9   2   3       42.33       60.74      9.41 o 
  10   2   3       42.68       55.81     11.85 o 
  11   2   3       98.55      133.96     13.93 o 
  12   2   3      115.44      133.89     14.92 o 
  13   2   3        7.94        2.46     14.92 o 
  14   2   3       19.20       34.59     12.03 o 
   1   3   3     2140.59     1931.71     25.80 o 
   2   3   3     1521.04     1470.67     15.48 o 
   3   3   3     1067.19     1112.66     27.31 o 
   4   3   3       83.32       75.50      6.19 o 
   5   3   3      484.49      466.78     12.36 o 
   6   3   3      363.93      438.15     27.02 o 
   7   3   3      571.21      519.47     16.75 o 
   8   3   3       12.61        1.87      8.00 o 
   9   3   3        2.31        7.06      8.62 o 
  10   3   3      217.29      235.23     19.57 o 
  11   3   3       54.69       64.97     11.51 o 
  12   3   3        8.92       15.25     12.20 o 
  13   3   3        0.72        7.36     11.40 o 
  14   3   3        8.87        2.12     11.51 o 
   1   4   3     1544.18     1521.53     17.05 o 
   2   4   3     1646.92     1620.24     17.22 o 
   3   4   3      243.08      227.71      7.97 o 
   4   4   3      253.45      262.33      9.02 o 
   5   4   3      323.72      361.49     10.96 o 
   6   4   3       92.16       77.28      7.75 o 
   7   4   3      164.84      189.35     11.05 o 
   8   4   3      117.18      103.94     17.19 o 
   9   4   3      270.01      253.78     24.37 o 
  10   4   3       48.11       61.21     11.25 o 
  11   4   3      187.43      154.19     13.75 o 
  12   4   3        0.20        5.26     12.31 o 
  13   4   3       19.67       31.47     11.19 o 
  14   4   3        1.77        1.34      9.96 o 
   1   5   3       80.10       70.11      4.47 o 
   2   5   3      325.04      330.42     13.08 o 
   3   5   3     1000.18     1018.91     17.70 o 
   4   5   3       34.20       27.00      4.22 o 
   5   5   3       69.45       77.84      6.83 o 
   6   5   3      511.63      495.81     14.00 o 
   7   5   3       84.49      104.93     14.51 o 
   8   5   3       58.54       61.93      9.45 o 
   9   5   3       30.87       25.87     15.58 o 
  10   5   3       66.72       62.63     11.22 o 
  11   5   3       10.06        0.19     23.06 o 
  12   5   3        6.04       14.73     28.80 o 
  13   5   3        8.27        5.53     18.89 o 
   0   6   3       16.57       17.07      5.20 o 
   1   6   3     1156.98     1147.76     16.82 o 
   2   6   3      666.20      643.07     12.42 o 
   3   6   3       65.56       75.32      8.11 o 
   4   6   3       55.58       32.70      9.13 o 
   5   6   3        0.13        5.27      8.52 o 
   6   6   3       33.47       32.63      8.21 o 
   7   6   3      258.82      238.59     13.90 o 
   8   6   3       15.81       20.43      8.55 o 
   9   6   3       51.28       46.74     10.89 o 
  10   6   3        0.47        1.60     10.21 o 
  11   6   3       57.26       69.24     11.54 o 
  12   6   3       25.10        2.51     10.83 o 
  13   6   3        0.92        4.95     11.79 o 
   1   7   3      453.97      474.58     12.98 o 
   2   7   3      399.06      375.46     11.15 o 
   3   7   3      571.35      526.96     15.08 o 
   4   7   3       82.05      101.89      8.61 o 
   5   7   3       26.79       26.07      7.06 o 
   6   7   3       89.67       66.08     20.37 o 
   7   7   3       15.30        0.35      7.83 o 
   8   7   3        0.43        7.76     17.49 o 
   9   7   3      191.34      243.38     17.67 o 
  10   7   3        0.38        4.28     12.99 o 
  11   7   3        4.28        8.83     10.65 o 
  12   7   3        1.56       11.02     11.02 o 
  13   7   3        0.64       15.06     10.24 o 
   0   8   3     1371.93     1475.61     25.08 o 
   1   8   3      675.74      717.12     26.21 o 
   2   8   3      121.94      103.88      7.62 o 
   3   8   3       99.61      111.80      8.94 o 
   4   8   3        1.02        2.07      6.61 o 
   5   8   3      122.05      110.32     10.09 o 
   6   8   3      122.39      132.55     16.30 o 
   7   8   3        5.48        5.83      8.81 o 
   8   8   3      415.38      403.00     17.49 o 
   9   8   3       90.04      115.61     12.71 o 
  10   8   3        1.86        4.71     11.19 o 
  11   8   3        3.30       10.76     10.76 o 
  12   8   3        0.08        2.53     11.00 o 
  13   8   3        0.14        5.23     10.74 o 
   1   9   3       91.18       82.34      7.23 o 
   2   9   3        9.28       20.90      8.64 o 
   3   9   3        1.85       12.37     12.37 o 
   4   9   3      373.57      343.48     14.35 o 
   5   9   3        3.21        2.77     12.71 o 
   6   9   3       73.21       99.53     10.73 o 
   7   9   3       62.14       60.49     10.34 o 
   8   9   3       27.65       24.19     10.85 o 
   9   9   3       17.08       26.06     10.87 o 
  10   9   3        3.20        3.66     10.90 o 
  11   9   3        0.27        8.66     10.62 o 
  12   9   3       17.70        0.11     11.87 o 
   0  10   3       18.83       13.78      6.79 o 
   1  10   3      178.39      179.99     12.68 o 
   2  10   3      180.33      171.94      9.95 o 
   3  10   3      207.96      190.09     11.35 o 
   4  10   3      129.86      131.48     11.70 o 
   5  10   3       18.27        8.27     11.80 o 
   6  10   3        0.23        6.89      8.64 o 
   7  10   3       33.61       46.83      9.82 o 
   8  10   3       26.59        1.44     11.88 o 
   9  10   3      192.59      183.27     14.65 o 
  10  10   3       84.53       67.68     13.60 o 
  11  10   3       13.58        5.25     16.65 o 
  12  10   3        1.40       14.30      9.74 o 
   1  11   3      560.24      531.61     37.29 o 
   2  11   3      360.51      409.57     15.73 o 
   3  11   3       14.36        4.26      8.61 o 
   4  11   3       56.59       37.47     15.95 o 
   5  11   3       30.21       48.48      9.40 o 
   6  11   3      238.20      223.09     27.41 o 
   7  11   3        1.13        4.73     10.30 o 
   8  11   3       65.24       58.65     12.24 o 
   9  11   3      157.30      160.81     29.18 o 
  10  11   3       13.00        9.09     11.95 o 
  11  11   3        0.97       11.29     12.51 o 
   0  12   3       14.08       25.42     17.41 o 
   1  12   3      258.43      290.47     14.50 o 
   2  12   3       79.50       87.81     11.59 o 
   3  12   3       75.08       56.74     11.14 o 
   4  12   3       17.47        0.83      9.97 o 
   5  12   3       58.50       84.82     20.33 o 
   6  12   3       31.73       31.48      9.74 o 
   7  12   3        0.40       13.49      8.93 o 
   8  12   3        6.98        7.11     10.62 o 
   9  12   3       12.03        2.46     10.38 o 
  10  12   3       35.52       13.42     11.06 o 
  11  12   3       12.07        3.93     15.17 o 
   1  13   3        3.77       10.01     10.01 o 
   2  13   3       14.26       12.30     16.79 o 
   3  13   3      106.43      126.22     11.88 o 
   4  13   3      238.82      238.84     13.96 o 
   5  13   3       14.03        9.98     14.11 o 
   6  13   3       29.36        8.81     13.49 o 
   7  13   3        0.04       14.32      9.57 o 
   8  13   3       20.24       16.59     10.77 o 
   9  13   3        0.83        3.52      9.70 o 
  10  13   3       21.53       16.12     10.88 o 
   0  14   3      343.90      334.68     18.47 o 
   1  14   3       10.50        9.88     11.12 o 
   2  14   3        2.40       10.81      9.94 o 
   3  14   3       17.98        8.78     10.29 o 
   4  14   3       28.98       21.94     10.64 o 
   5  14   3       75.97      103.19     13.22 o 
   6  14   3        3.25       14.80      9.10 o 
   7  14   3       28.02       35.43     17.45 o 
   8  14   3        3.65       16.22     10.02 o 
   9  14   3       10.81       11.35      9.78 o 
   1  15   3       38.62       37.03     11.24 o 
   2  15   3       48.97       67.11     10.52 o 
   3  15   3        4.32       10.94     10.94 o 
   4  15   3        0.17       10.89     10.89 o 
   5  15   3        1.83        4.44     10.39 o 
   6  15   3       25.75       19.76     11.27 o 
   7  15   3       40.84       36.54     11.08 o 
   8  15   3       17.04       10.51     21.17 o 
   0  16   3        4.63        6.68     12.20 o 
   1  16   3       30.70        5.48     11.38 o 
   2  16   3        7.23       10.87     10.87 o 
   3  16   3       10.82        9.16     17.38 o 
   4  16   3       11.13       15.50     10.02 o 
   5  16   3        4.26        8.71     10.80 o 
   6  16   3        1.28       11.27     10.20 o 
   7  16   3        3.86        1.89     16.20 o 
   1  17   3        0.02        7.21     10.76 o 
   2  17   3        1.83        6.10     10.95 o 
   3  17   3        3.90        1.76     10.55 o 
   4  17   3        0.01        0.97      9.93 o 
   5  17   3        8.45        7.36     10.42 o 
   0  18   3        0.71       16.00     10.29 o 
   1  18   3        3.91        2.10     10.59 o 
   2  18   3        0.30       15.81     15.91 o 
   3  18   3        7.94        3.81     11.44 o 
   0   0   4    39216.75    40613.30    962.74 o 
   1   0   4    21175.93    19408.10    302.41 o 
   2   0   4     1662.89     1696.87     32.91 o 
   3   0   4      229.56      208.28      9.42 o 
   4   0   4       47.31       56.96      6.30 o 
   5   0   4     3766.57     3988.70     47.05 o 
   6   0   4     1728.05     1886.99     25.09 o 
   7   0   4        0.55        0.50      7.31 o 
   8   0   4       59.28       60.44      8.85 o 
   9   0   4      159.05      149.17     12.17 o 
  10   0   4      151.23      128.04     24.46 o 
  11   0   4      213.93      184.47     45.82 o 
  12   0   4        5.12        0.79     12.36 o 
  13   0   4      134.87      141.97     16.23 o 
  14   0   4       10.36       18.14     12.05 o 
   1   1   4      863.79      867.99     34.98 o 
   3   1   4     2318.51     2282.75     64.39 o 
   5   1   4      237.88      189.73     17.22 o 
   6   1   4      158.66      175.04      9.36 o 
   7   1   4      160.48      157.04     18.62 o 
   8   1   4        8.43       10.03     14.28 o 
   9   1   4        3.12       12.59     14.79 o 
  10   1   4        4.43        2.19     10.19 o 
  11   1   4       46.81       36.08     13.09 o 
  12   1   4        0.49       17.24     17.24 o 
  13   1   4       18.19       12.80     13.32 o 
  14   1   4        5.81       41.59     30.48 o 
   0   2   4     7433.90     6629.91    189.27 o 
   1   2   4    17894.51    18966.07    231.33 o 
   2   2   4     1584.52     1566.57     59.74 o 
   3   2   4      542.51      585.86     11.44 o 
   4   2   4      364.85      333.61     12.11 o 
   5   2   4       42.53       45.35      7.87 o 
   6   2   4      372.15      364.66     21.73 o 
   7   2   4        7.16       11.17      7.90 o 
   8   2   4        1.65       15.11     20.05 o 
   9   2   4       85.67       90.60     10.69 o 
  10   2   4        3.55       16.86     13.72 o 
  11   2   4       89.65       96.44     13.71 o 
  12   2   4       54.25       30.29     14.02 o 
  13   2   4       17.88        9.23     13.19 o 
  14   2   4        8.76        2.37     19.40 o 
   1   3   4      218.17      202.51      7.19 o 
   2   3   4     1858.57     1804.63     41.22 o 
   3   3   4       56.27       54.89      5.41 o 
   4   3   4      162.54      150.73      9.52 o 
   5   3   4       10.86       16.46      5.35 o 
   6   3   4       33.50       22.48      6.35 o 
   7   3   4       29.35       47.31      7.39 o 
   8   3   4       74.91       58.37     16.51 o 
   9   3   4      113.54      124.86     28.52 o 
  10   3   4        0.01        6.01      9.29 o 
  11   3   4       17.61        5.44     11.04 o 
  12   3   4       20.19       18.26     15.49 o 
  13   3   4       47.52       56.23     16.42 o 
  14   3   4        9.50       10.59     17.42 o 
   0   4   4     2749.44     2845.09     32.02 o 
   1   4   4     1362.69     1228.50     33.38 o 
   2   4   4     1142.35     1118.75     16.09 o 
   3   4   4      147.95      149.09      7.36 o 
   4   4   4        0.81        7.76     10.25 o 
   5   4   4       31.47       20.20      5.93 o 
   6   4   4      607.37      603.74     45.12 o 
   7   4   4     1185.79     1161.50     45.50 o 
   8   4   4       48.49       43.55      9.28 o 
   9   4   4       11.49       10.31     10.31 o 
  10   4   4      259.12      273.08     15.21 o 
  11   4   4        0.14        7.67     12.02 o 
  12   4   4       22.61       38.25     11.25 o 
  13   4   4        0.77        3.74     10.97 o 
   1   5   4     1253.76     1359.18     18.07 o 
   2   5   4      187.48      170.27      7.59 o 
   3   5   4      123.48      142.59      7.46 o 
   4   5   4       13.87        5.60      9.22 o 
   5   5   4      513.48      490.20     14.01 o 
   6   5   4       45.50       12.58     12.35 o 
   7   5   4      338.60      339.67     13.60 o 
   8   5   4       33.30       15.40      8.46 o 
   9   5   4      263.64      254.97     22.77 o 
  10   5   4        0.01        8.05     12.47 o 
  11   5   4        3.73        7.63     11.54 o 
  12   5   4       10.96        3.68     10.27 o 
  13   5   4        0.11        4.21     10.37 o 
   0   6   4      102.72      106.75      6.90 o 
   1   6   4      255.84      247.44     10.68 o 
   2   6   4        1.45        5.15      6.23 o 
   3   6   4        5.59        3.81      4.96 o 
   4   6   4     2314.01     2257.93     90.44 o 
   5   6   4      233.19      241.83     11.89 o 
   6   6   4      220.84      236.21     19.03 o 
   7   6   4       20.23        4.77      7.71 o 
   8   6   4      275.36      240.88     32.56 o 
   9   6   4      396.00      396.23     17.47 o 
  10   6   4       69.37       66.96     11.13 o 
  11   6   4        5.24       14.61      9.92 o 
  12   6   4       26.89        9.55     10.44 o 
  13   6   4        1.50        7.50     15.59 o 
   1   7   4      231.80      243.62      9.48 o 
   2   7   4      363.94      391.96     12.04 o 
   3   7   4      378.37      403.03     17.15 o 
   4   7   4      251.41      240.39     12.17 o 
   5   7   4        0.53        8.30      6.22 o 
   6   7   4       38.74       45.51      8.42 o 
   7   7   4        9.02        5.13      8.25 o 
   8   7   4      494.19      565.20     19.45 o 
   9   7   4       13.61        1.02     10.68 o 
  10   7   4        3.05        4.25      9.74 o 
  11   7   4        0.53        1.65     10.92 o 
  12   7   4        5.19       11.30     11.30 o 
  13   7   4       15.30       15.68     12.42 o 
   0   8   4       66.42       82.38      8.21 o 
   1   8   4        1.12       10.75      5.57 o 
   2   8   4      190.52      199.51     21.41 o 
   3   8   4     1439.36     1400.53     43.08 o 
   4   8   4      218.19      234.21     12.42 o 
   5   8   4      165.36      164.31     13.05 o 
   6   8   4       36.48       40.48      8.92 o 
   7   8   4      286.11      280.87     14.83 o 
   8   8   4      163.17      137.85     21.24 o 
   9   8   4        0.11       15.23     10.52 o 
  10   8   4       48.93       47.10     11.52 o 
  11   8   4       39.97       41.44     10.52 o 
  12   8   4        2.94        5.38     11.23 o 
   1   9   4      434.12      474.02     14.48 o 
   2   9   4      210.19      198.96     10.23 o 
   3   9   4      588.40      634.04     16.67 o 
   4   9   4       50.17       84.28     21.52 o 
   5   9   4        0.27        6.18      7.29 o 
   6   9   4       14.31       11.37      8.72 o 
   7   9   4       50.97       51.12     10.19 o 
   8   9   4        5.77        2.36     10.27 o 
   9   9   4      162.64      193.71     14.51 o 
  10   9   4       33.48       15.36     21.82 o 
  11   9   4        8.02        2.10     11.78 o 
  12   9   4        0.11        6.53     10.86 o 
   0  10   4        1.64        6.05     12.64 o 
   1  10   4        9.08        7.43      7.43 o 
   2  10   4       45.15       29.21      8.83 o 
   3  10   4        0.05        1.49      8.47 o 
   4  10   4      113.20       89.61     23.48 o 
   5  10   4      317.09      354.16     15.28 o 
   6  10   4        2.61        9.51      8.89 o 
   7  10   4       35.43       49.25     13.20 o 
   8  10   4      125.24      133.54     12.91 o 
   9  10   4       13.98        6.95     11.24 o 
  10  10   4       19.67       34.23     13.65 o 
  11  10   4      132.20      120.12     13.73 o 
   1  11   4      271.94      263.91     15.60 o 
   2  11   4       39.94       48.79     10.60 o 
   3  11   4        1.41        1.51      8.79 o 
   4  11   4       50.89       78.38     11.10 o 
   5  11   4       44.72       81.13     28.25 o 
   6  11   4       29.75       26.16     10.62 o 
   7  11   4      134.12      113.53     20.27 o 
   8  11   4       23.12       22.76     14.00 o 
   9  11   4        4.79        6.40     25.49 o 
  10  11   4        0.12        0.17     10.58 o 
  11  11   4       25.19        8.02     11.26 o 
   0  12   4      273.14      253.51     24.58 o 
   1  12   4       14.08       12.44      3.47 o 
   2  12   4        1.00        8.43      9.46 o 
   3  12   4      121.38      131.18     13.14 o 
   4  12   4      137.84      146.06     13.39 o 
   5  12   4        6.84       19.81      9.79 o 
   6  12   4        4.14       16.85     15.72 o 
   7  12   4        0.67        3.91      9.91 o 
   8  12   4       23.96        7.73     11.41 o 
   9  12   4        0.23       11.37     11.37 o 
  10  12   4        5.44        4.98     11.73 o 
   1  13   4      263.35      237.93     15.09 o 
   2  13   4      186.94      171.91     13.55 o 
   3  13   4        1.94        6.22      9.71 o 
   4  13   4       27.42        9.45     11.00 o 
   5  13   4        1.51        3.48     10.78 o 
   6  13   4       24.85       20.24     11.35 o 
   7  13   4       58.52       62.22     11.14 o 
   8  13   4        2.68       20.03     10.13 o 
   9  13   4       29.84       23.85     10.89 o 
  10  13   4        3.59       13.08     13.08 o 
   0  14   4      140.86      111.90     26.78 o 
   1  14   4      119.53       91.65     13.32 o 
   2  14   4      168.09      157.79     23.56 o 
   3  14   4       23.39       15.24     10.61 o 
   4  14   4        0.07       14.73     10.04 o 
   5  14   4        6.80        6.08     11.73 o 
   6  14   4       14.20        3.84     10.71 o 
   7  14   4       14.14       26.56     10.38 o 
   8  14   4        0.06       10.63     10.63 o 
   9  14   4        1.68        3.87     11.01 o 
   1  15   4       10.51       19.28     15.60 o 
   2  15   4        0.58       12.15     11.44 o 
   3  15   4        1.72       10.44     10.44 o 
   4  15   4        0.15        0.64     10.05 o 
   5  15   4        4.06        6.93     13.00 o 
   6  15   4        3.85        2.74     10.08 o 
   7  15   4       16.56       11.51     11.51 o 
   8  15   4        0.56        0.69     10.04 o 
   0  16   4       12.67        5.47     13.07 o 
   1  16   4      153.82      121.51     14.05 o 
   2  16   4       15.08       25.71     11.14 o 
   3  16   4        0.10       16.83     10.76 o 
   4  16   4        1.51       17.57      9.42 o 
   5  16   4       16.27       17.28     19.14 o 
   6  16   4        0.05        7.47     10.02 o 
   7  16   4       19.80       25.01     10.53 o 
   1  17   4       18.63       19.81     15.70 o 
   2  17   4        1.28       10.68     11.60 o 
   3  17   4       13.54       23.31     11.12 o 
   4  17   4        3.83        2.52     10.88 o 
   5  17   4        0.26        7.90     10.10 o 
   0  18   4        0.70        8.31     15.41 o 
   1  18   4        0.01       10.72     10.72 o 
   2  18   4        4.83        5.54     19.24 o 
   1   1   5       31.47       33.94      4.49 o 
   2   1   5      227.95      225.15      9.72 o 
   3   1   5      181.56      185.99      8.57 o 
   4   1   5     1451.56     1341.28     29.94 o 
   5   1   5      203.28      229.95      9.66 o 
   6   1   5        2.96        2.41      6.06 o 
   7   1   5       39.11       24.51     13.17 o 
   8   1   5       38.71       19.50      8.55 o 
   9   1   5       51.79       63.27     10.59 o 
  10   1   5       18.77        8.53     10.94 o 
  11   1   5        1.90       10.34     10.18 o 
  12   1   5        0.37        6.32     12.72 o 
  13   1   5       39.36       69.23     20.25 o 
  14   1   5        1.72        4.39     15.73 o 
   0   2   5      387.06      412.28      9.98 o 
   1   2   5     1660.22     1768.32     18.98 o 
   2   2   5       55.10       54.70      5.48 o 
   3   2   5     3348.33     3577.60     41.37 o 
   4   2   5      957.16      971.21     38.84 o 
   5   2   5      672.62      703.91     17.08 o 
   6   2   5        1.27        1.18      6.67 o 
   7   2   5       20.36       28.20      6.86 o 
   8   2   5        1.08        4.47      7.43 o 
   9   2   5      138.93      124.56     17.64 o 
  10   2   5        4.38        3.62     12.73 o 
  11   2   5        1.18       12.07     12.07 o 
  12   2   5       33.61        0.93     16.56 o 
  13   2   5        8.65       11.28     27.33 o 
  14   2   5       13.89       24.33     18.78 o 
   1   3   5     1074.60      998.67     15.33 o 
   2   3   5        0.04        1.33      8.55 o 
   3   3   5       85.54       92.56      6.81 o 
   4   3   5      922.01      867.90     15.79 o 
   5   3   5      488.73      450.92     12.56 o 
   6   3   5       93.13       95.47      8.50 o 
   7   3   5      185.27      199.98     11.22 o 
   8   3   5       64.78       55.59     16.93 o 
   9   3   5      113.91       88.14     11.46 o 
  10   3   5       14.40        9.71      9.71 o 
  11   3   5       15.78        1.15     14.84 o 
  12   3   5        0.51        5.66     11.75 o 
  13   3   5        9.57       10.76     12.29 o 
   0   4   5      186.11      173.28      5.84 o 
   1   4   5     1706.17     1594.23     19.89 o 
   2   4   5       61.03       55.37      4.98 o 
   3   4   5      381.27      361.81      9.98 o 
   4   4   5      192.58      178.47      8.75 o 
   5   4   5        0.89        3.97      6.01 o 
   6   4   5      136.78      122.39      9.21 o 
   7   4   5       21.66       13.53      8.27 o 
   8   4   5      320.87      341.78     15.43 o 
   9   4   5      208.09      202.24     13.81 o 
  10   4   5       15.11       21.19      9.55 o 
  11   4   5      154.67      172.41     15.30 o 
  12   4   5        4.25        5.38     10.59 o 
  13   4   5       23.30        1.56     22.49 o 
   1   5   5     2893.85     2965.93     28.00 o 
   2   5   5      423.96      392.61     10.95 o 
   3   5   5      236.75      221.68     11.67 o 
   4   5   5     1151.55     1118.35     25.65 o 
   5   5   5       93.16       75.06      8.36 o 
   6   5   5       57.61       57.90      8.30 o 
   7   5   5      355.81      309.81     13.79 o 
   8   5   5      155.31      159.28     11.50 o 
   9   5   5       22.27        2.47     14.78 o 
  10   5   5        0.23        2.41     21.20 o 
  11   5   5        0.14        8.38     11.06 o 
  12   5   5        7.92        4.74     11.43 o 
  13   5   5        0.02        2.69     20.13 o 
   0   6   5     1296.97     1277.31     22.24 o 
   1   6   5     1721.35     1766.70     30.81 o 
   2   6   5      269.70      273.90     14.81 o 
   3   6   5        7.39       15.62      5.43 o 
   4   6   5       16.60       21.36      6.78 o 
   5   6   5      187.53      178.98     10.59 o 
   6   6   5      489.62      478.00     14.35 o 
   7   6   5       82.23       79.71      9.22 o 
   8   6   5       49.74       47.82     10.19 o 
   9   6   5      142.11      168.69     12.96 o 
  10   6   5        1.11       11.77     21.11 o 
  11   6   5       14.56       13.17     10.83 o 
  12   6   5        9.96       22.21     10.66 o 
  13   6   5        6.05       14.70     10.56 o 
   1   7   5     1218.95     1227.49     39.89 o 
   2   7   5       64.03       63.30      7.03 o 
   3   7   5       27.18       20.19      5.68 o 
   4   7   5      157.93      153.05     25.36 o 
   5   7   5       99.00      111.93      9.10 o 
   6   7   5      170.70      153.39     11.25 o 
   7   7   5        0.07       12.89      7.86 o 
   8   7   5       47.81       49.06     10.78 o 
   9   7   5       43.99       37.78     15.72 o 
  10   7   5       82.69      118.04     13.44 o 
  11   7   5       58.47       67.53     13.48 o 
  12   7   5       52.48       74.75     14.10 o 
  13   7   5        3.10        6.37     10.76 o 
   0   8   5     1259.47     1234.78     30.63 o 
   1   8   5       12.41        6.52      6.35 o 
   2   8   5       24.48       10.60      6.24 o 
   3   8   5       69.77       72.54     20.77 o 
   4   8   5        2.56        7.50      7.50 o 
   5   8   5        7.59       13.26      7.69 o 
   6   8   5      160.73      164.08     32.31 o 
   7   8   5      187.37      196.02     13.37 o 
   8   8   5      315.04      347.25     16.23 o 
   9   8   5        0.95        0.50     10.72 o 
  10   8   5        0.21        0.34     11.04 o 
  11   8   5       48.96       37.46     12.73 o 
  12   8   5        1.45        0.48     10.81 o 
   1   9   5      252.67      238.60     30.34 o 
   2   9   5       20.01       17.67     12.86 o 
   3   9   5       27.55       37.87      7.92 o 
   4   9   5        6.91        8.31      7.90 o 
   5   9   5       34.44       43.18     20.76 o 
   6   9   5      173.33      196.95     30.37 o 
   7   9   5      134.54      153.16     12.76 o 
   8   9   5        3.97       10.95     10.95 o 
   9   9   5       33.82       23.35     15.02 o 
  10   9   5       15.09        8.51     12.41 o 
  11   9   5        0.04        8.61     21.85 o 
  12   9   5        0.12        4.85     17.83 o 
   0  10   5       16.80       20.61     12.52 o 
   1  10   5      161.23      156.46     11.14 o 
   2  10   5      460.28      476.25     17.17 o 
   3  10   5        7.97        5.61      8.62 o 
   4  10   5      151.83      120.30     12.60 o 
   5  10   5        0.18        0.00      9.62 o 
   6  10   5      146.78      143.69     12.98 o 
   7  10   5       73.88       96.30     12.63 o 
   8  10   5        0.01        8.10      9.97 o 
   9  10   5        2.31        5.10     28.46 o 
  10  10   5       16.48        9.01     12.20 o 
  11  10   5       18.61       16.07     12.03 o 
   1  11   5       35.69       45.46      8.68 o 
   2  11   5        0.62        5.79      9.47 o 
   3  11   5      986.50      992.16     25.24 o 
   4  11   5       24.64       25.60      7.74 o 
   5  11   5      243.25      206.81     13.93 o 
   6  11   5      271.82      280.73     27.81 o 
   7  11   5       10.38       29.43     10.40 o 
   8  11   5       40.42       36.01     11.69 o 
   9  11   5        3.33       19.45      9.38 o 
  10  11   5       31.00       51.44     17.72 o 
  11  11   5       16.42        8.87     11.35 o 
   0  12   5       39.97       25.42     14.57 o 
   1  12   5      231.51      193.36     13.19 o 
   2  12   5       17.80        9.55     10.23 o 
   3  12   5       43.96       32.89     11.74 o 
   4  12   5       12.15       11.47     11.47 o 
   5  12   5       13.47       12.71      3.50 o 
   6  12   5        7.86        7.25     10.94 o 
   7  12   5        4.32        2.56      9.56 o 
   8  12   5        0.17        6.53     10.00 o 
   9  12   5       24.92       18.67     12.05 o 
  10  12   5       39.84       43.72     11.76 o 
   1  13   5        1.58       18.74     12.68 o 
   2  13   5       89.31       68.81     12.40 o 
   3  13   5       87.93       88.70     12.83 o 
   4  13   5      173.99      181.15     25.89 o 
   5  13   5       10.89       30.43     10.76 o 
   6  13   5        5.24        6.49     11.08 o 
   7  13   5       36.81       37.80     10.51 o 
   8  13   5        6.86       10.20     11.39 o 
   9  13   5        1.53        0.40     10.38 o 
   0  14   5       74.67       53.66     21.03 o 
   1  14   5       39.50       58.25     10.80 o 
   2  14   5        0.25       23.22     10.42 o 
   3  14   5       50.37       53.00     11.81 o 
   4  14   5       15.11        0.00     11.06 o 
   5  14   5       19.58       21.58     10.36 o 
   6  14   5        0.37        4.01     15.72 o 
   7  14   5        0.00        2.04     21.06 o 
   8  14   5       18.39       30.01     11.28 o 
   1  15   5       17.31       21.82     11.29 o 
   2  15   5       96.50      105.47     18.98 o 
   3  15   5        1.35       10.36     15.21 o 
   4  15   5       27.37       31.68     10.77 o 
   5  15   5        4.66        2.33     10.97 o 
   6  15   5        1.96        6.04     10.81 o 
   7  15   5        0.36        5.49      9.67 o 
   0  16   5       24.51       12.60     11.63 o 
   1  16   5       49.14       35.64     13.71 o 
   2  16   5        1.81        3.69     11.23 o 
   3  16   5        0.37       13.10     10.32 o 
   4  16   5        0.20       12.06     13.98 o 
   5  16   5        0.06       11.75      9.04 o 
   6  16   5        0.00        3.02      9.72 o 
   1  17   5        0.02       11.34     11.34 o 
   2  17   5        0.44        5.81     10.93 o 
   3  17   5        1.00        8.04     12.01 o 
   4  17   5        2.21        8.28     10.38 o 
   0  18   5       24.66       24.14     11.48 o 
   1  18   5        2.47        2.68     10.68 o 
   1   0   6     2819.12     2577.73     32.41 o 
   2   0   6       91.33       86.28      7.52 o 
   3   0   6      765.29      856.75     15.56 o 
   4   0   6      942.77     1115.20     65.02 o 
   5   0   6      235.60      229.29      9.93 o 
   6   0   6        2.67       14.73      5.56 o 
   7   0   6        0.23        0.33     18.67 o 
   8   0   6      274.68      256.36     13.71 o 
   9   0   6       39.35       25.11     10.57 o 
  10   0   6      160.27      148.32     24.06 o 
  11   0   6      228.59      264.91     18.86 o 
  12   0   6       48.58       58.30     12.61 o 
  13   0   6       48.41       34.62     13.86 o 
   1   1   6      464.12      447.63     17.21 o 
   2   1   6     2236.07     2224.06     78.85 o 
   3   1   6       14.35       15.73      4.61 o 
   4   1   6     1117.94     1162.19     18.66 o 
   5   1   6      102.90       97.06      7.38 o 
   6   1   6      369.70      365.27     16.07 o 
   7   1   6       11.74        1.74      6.65 o 
   8   1   6        0.59        8.28      7.02 o 
   9   1   6       13.16        0.66      8.92 o 
  10   1   6       33.11       35.69     10.83 o 
  11   1   6        9.00        9.07     30.81 o 
  12   1   6       21.46       31.48     13.09 o 
  13   1   6       35.02       38.35     13.05 o 
   0   2   6       88.21       87.33      6.09 o 
   1   2   6     2236.28     1999.82     60.06 o 
   2   2   6     2650.57     2629.82     48.22 o 
   3   2   6      545.60      517.45     14.78 o 
   4   2   6     1384.71     1439.98     24.34 o 
   5   2   6      355.67      383.47     12.37 o 
   6   2   6      106.71       96.47      8.58 o 
   7   2   6       22.43        8.54     14.55 o 
   8   2   6        0.14        7.83      7.83 o 
   9   2   6       27.23       23.81      9.92 o 
  10   2   6       45.94       50.33     11.68 o 
  11   2   6        3.46        2.52     11.08 o 
  12   2   6        0.04       12.03     12.03 o 
  13   2   6        8.94        3.63     12.81 o 
   2   3   6     1319.73     1370.72     18.84 o 
   3   3   6     2257.50     2332.48     28.12 o 
   4   3   6      140.41      131.84      8.30 o 
   5   3   6       13.88       10.46      5.82 o 
   6   3   6      296.76      318.96     18.65 o 
   7   3   6      404.84      410.67     14.71 o 
   8   3   6       95.21       88.33      9.54 o 
   9   3   6        2.81        6.28      9.68 o 
  10   3   6        2.83       11.57      9.63 o 
  11   3   6       39.40       34.71     12.01 o 
  12   3   6        0.44        9.50     26.61 o 
  13   3   6        1.51        5.64     12.72 o 
   0   4   6      614.73      605.05     18.29 o 
   1   4   6      355.64      321.29     19.83 o 
   2   4   6      368.98      348.47     10.99 o 
   3   4   6      233.69      238.38      9.57 o 
   4   4   6      877.37      851.16     18.28 o 
   5   4   6      938.47      940.99     21.71 o 
   6   4   6        0.53        1.91      6.21 o 
   7   4   6       21.34       13.52      8.19 o 
   8   4   6      937.47      957.87     22.70 o 
   9   4   6       21.29       21.70      9.88 o 
  10   4   6      117.74      132.19     13.74 o 
  11   4   6       68.27       50.13     14.01 o 
  12   4   6        0.40        7.11     11.41 o 
  13   4   6        4.41       18.12     13.83 o 
   1   5   6      210.53      207.69     10.16 o 
   2   5   6      231.88      197.74     28.16 o 
   3   5   6       75.40       76.46      7.00 o 
   4   5   6      190.44      186.88      9.13 o 
   5   5   6       31.62       29.22     11.78 o 
   6   5   6       46.57       90.60     22.30 o 
   7   5   6       35.84       43.70      8.81 o 
   8   5   6        9.02        5.35     18.68 o 
   9   5   6        0.24        5.90     21.46 o 
  10   5   6       13.88       30.65     10.61 o 
  11   5   6       51.00       33.48     17.94 o 
  12   5   6       14.84        1.93     16.28 o 
  13   5   6       22.82       28.75     11.76 o 
   0   6   6     1078.87     1171.90     20.18 o 
   1   6   6      876.96      882.55     19.87 o 
   2   6   6       25.29       19.37      7.55 o 
   3   6   6       28.89       23.75      7.38 o 
   4   6   6       75.78       90.13      7.82 o 
   5   6   6        3.97       12.51      8.72 o 
   6   6   6        9.27       18.15      8.00 o 
   7   6   6      389.78      390.43     16.26 o 
   8   6   6      147.94      162.39     12.76 o 
   9   6   6       88.72       92.49     12.36 o 
  10   6   6       14.21       15.96      9.34 o 
  11   6   6       13.92        9.68     11.57 o 
  12   6   6        3.26        4.05     10.39 o 
  13   6   6        1.62       13.68     10.02 o 
   1   7   6        0.86        7.98      6.03 o 
   2   7   6      876.42      903.62     18.21 o 
   3   7   6      223.54      219.79     11.20 o 
   4   7   6      169.45      153.97      9.97 o 
   5   7   6       41.65       36.38      8.32 o 
   6   7   6      201.50      191.47     11.90 o 
   7   7   6       16.29       20.19     20.52 o 
   8   7   6       74.76       61.42     18.02 o 
   9   7   6        0.02        6.95     18.47 o 
  10   7   6        3.81       14.24     11.06 o 
  11   7   6        1.67       10.22     11.39 o 
  12   7   6       11.66       12.40     12.40 o 
   0   8   6       60.26       71.14     10.61 o 
   1   8   6      628.88      631.96     16.67 o 
   2   8   6       87.53       94.98      9.25 o 
   3   8   6      144.80      153.23     10.55 o 
   4   8   6       28.53       29.90      7.97 o 
   5   8   6       24.91        6.53      8.51 o 
   6   8   6       36.50       32.81      9.48 o 
   7   8   6       29.47       29.12     13.73 o 
   8   8   6        8.14       12.94      9.42 o 
   9   8   6      185.31      168.20     14.27 o 
  10   8   6       42.79       63.88     11.77 o 
  11   8   6       31.24       24.59     12.73 o 
  12   8   6        6.38        9.62     11.22 o 
   1   9   6       61.80       42.78     13.06 o 
   2   9   6      256.50      247.58     12.33 o 
   3   9   6      558.49      593.69     30.98 o 
   4   9   6        0.02        4.45     15.85 o 
   5   9   6      228.28      243.76     20.94 o 
   6   9   6        7.41       16.21     10.54 o 
   7   9   6        1.05        2.66     10.29 o 
   8   9   6       29.12       29.29      8.88 o 
   9   9   6        1.78       12.33     12.33 o 
  10   9   6       13.11       46.10     18.53 o 
  11   9   6        9.32       16.31     11.06 o 
   0  10   6      931.25      940.43     20.67 o 
   1  10   6        2.22        2.83      7.54 o 
   2  10   6      148.17      145.58     11.00 o 
   3  10   6      311.05      312.74     40.76 o 
   4  10   6        7.65       11.18      9.45 o 
   5  10   6        9.58       29.77      9.38 o 
   6  10   6       63.74       63.55     11.28 o 
   7  10   6      245.53      275.77     27.21 o 
   8  10   6        1.58        5.75      9.72 o 
   9  10   6       35.26       42.61     11.80 o 
  10  10   6       43.19       37.19     12.54 o 
  11  10   6       31.79       51.07     11.65 o 
   1  11   6       16.10        8.31     16.84 o 
   2  11   6        0.26        5.17     11.39 o 
   3  11   6      134.42      172.78     27.84 o 
   4  11   6      182.21      163.55     13.92 o 
   5  11   6        4.91        8.50     19.69 o 
   6  11   6        2.04        1.48     14.41 o 
   7  11   6       37.04       38.86     11.17 o 
   8  11   6        3.45        7.37     10.50 o 
   9  11   6        0.16        6.85     15.08 o 
  10  11   6        2.38        8.15     11.22 o 
   0  12   6       75.65       76.39     14.17 o 
   1  12   6        9.99       20.32      8.69 o 
   2  12   6       30.96       40.61      9.64 o 
   3  12   6       85.92       79.25     13.21 o 
   4  12   6        4.66        5.35      9.93 o 
   5  12   6        9.01       11.40     11.40 o 
   6  12   6       65.23       60.09     12.06 o 
   7  12   6        0.57        5.62     10.54 o 
   8  12   6       30.80       21.18     11.40 o 
   9  12   6        0.14        4.22     10.66 o 
  10  12   6       21.63       42.67     10.98 o 
   1  13   6       10.16       18.46      9.78 o 
   2  13   6       27.56       33.13     10.56 o 
   3  13   6        0.05        8.96     10.65 o 
   4  13   6      320.77      337.04     17.95 o 
   5  13   6       19.78       25.18     10.83 o 
   6  13   6        1.37        9.66     13.65 o 
   7  13   6       11.69       10.71     11.90 o 
   8  13   6        1.26        0.94     10.46 o 
   9  13   6        6.33        8.99     11.77 o 
   0  14   6      104.08      124.84     17.10 o 
   1  14   6       21.37       36.44     11.40 o 
   2  14   6       44.08       58.99     10.79 o 
   3  14   6        6.15        9.20     11.02 o 
   4  14   6        5.19        5.68     10.86 o 
   5  14   6       60.70       37.47     12.65 o 
   6  14   6        2.60       11.55     11.55 o 
   7  14   6        1.09        4.71     10.38 o 
   8  14   6        1.97        4.51     21.53 o 
   1  15   6        7.89        5.42     11.20 o 
   2  15   6       75.80       75.83     13.59 o 
   3  15   6       12.70       11.36     11.36 o 
   4  15   6        0.01       11.36     10.68 o 
   5  15   6        3.43        0.12     26.18 o 
   6  15   6        6.67       32.11     10.25 o 
   7  15   6        0.56       14.25      9.85 o 
   0  16   6       24.63       28.05     12.46 o 
   1  16   6      107.64      115.18     13.47 o 
   2  16   6       43.13       32.38     15.38 o 
   3  16   6        3.28       17.66     12.65 o 
   4  16   6        7.70        4.35     10.71 o 
   5  16   6        0.15        7.61     10.76 o 
   6  16   6        4.94       13.96     10.33 o 
   1  17   6        3.14        6.02     12.72 o 
   2  17   6        1.12        1.53     11.36 o 
   3  17   6        4.15        2.84     10.56 o 
   4  17   6        7.97        8.43     10.59 o 
   1   1   7       13.91       12.28      6.03 o 
   2   1   7     1973.21     1917.29     31.47 o 
   3   1   7      708.62      668.32     20.25 o 
   4   1   7      349.44      371.47     16.37 o 
   5   1   7      156.72      176.66     13.34 o 
   6   1   7        0.24        4.46      8.54 o 
   7   1   7       11.04       26.66     10.62 o 
   8   1   7       17.22       26.87     12.70 o 
   9   1   7       32.25       26.41     14.09 o 
  10   1   7       73.98       91.91     16.99 o 
  11   1   7        0.83       16.90     16.90 o 
  12   1   7        8.30        9.43     19.43 o 
  13   1   7        0.14       19.83     19.83 o 
   0   2   7     1929.68     2105.67     33.62 o 
   1   2   7      907.31      875.63     21.66 o 
   2   2   7      432.35      462.11     16.57 o 
   3   2   7      331.43      293.32     15.00 o 
   4   2   7        5.07       11.73      7.88 o 
   5   2   7       58.86       86.59     11.36 o 
   6   2   7        0.54       13.38      9.81 o 
   7   2   7       94.51       87.03     13.56 o 
   8   2   7        4.90       19.43     11.21 o 
   9   2   7       36.65       28.88     16.61 o 
  10   2   7      136.82      137.48     17.66 o 
  11   2   7        0.09       14.15     15.83 o 
  12   2   7       21.44       15.15     18.52 o 
  13   2   7        7.09       19.14     19.14 o 
   1   3   7     1372.25     1530.09     28.88 o 
   2   3   7       76.22       76.40      9.38 o 
   3   3   7     1906.53     2024.28     34.92 o 
   4   3   7       65.74       71.87     11.46 o 
   5   3   7      116.93      118.35     13.06 o 
   6   3   7        0.99        9.27      9.27 o 
   7   3   7       75.63       70.11     12.66 o 
   8   3   7       50.90       43.66     13.44 o 
   9   3   7      109.56       92.44     18.02 o 
  10   3   7        0.09       32.64     13.59 o 
  11   3   7        4.48       16.96     16.96 o 
  12   3   7        2.26        6.88     17.53 o 
  13   3   7        1.61       16.69     17.60 o 
   0   4   7      574.94      531.80     19.05 o 
   1   4   7       70.25       72.10     10.12 o 
   2   4   7      562.27      574.32     21.60 o 
   3   4   7      169.57      131.30     12.76 o 
   4   4   7      220.89      214.14     14.52 o 
   5   4   7      476.74      520.30     21.00 o 
   6   4   7       43.18       25.79     11.52 o 
   7   4   7      162.11      149.91     16.69 o 
   8   4   7       63.34       59.72     13.17 o 
   9   4   7      157.59      184.20     19.70 o 
  10   4   7       46.67       90.45     17.42 o 
  11   4   7        0.11        3.18     15.05 o 
  12   4   7        0.26       11.25     14.25 o 
  13   4   7       38.95       37.27     16.96 o 
   1   5   7      973.15     1075.80     26.14 o 
   2   5   7      193.40      203.87     14.27 o 
   3   5   7       14.56       19.54      8.82 o 
   4   5   7       79.16       66.17     11.55 o 
   5   5   7      169.65      158.83     14.56 o 
   6   5   7      349.51      306.64     20.45 o 
   7   5   7      417.92      437.42     23.39 o 
   8   5   7       17.59       35.70     13.37 o 
   9   5   7       44.73       80.02     14.38 o 
  10   5   7       22.54        1.96     16.75 o 
  11   5   7        2.43        9.48     16.02 o 
  12   5   7        0.46        6.64     17.15 o 
  13   5   7        9.21       10.21     17.69 o 
   0   6   7      373.71      382.25     18.07 o 
   1   6   7      407.96      398.88     17.65 o 
   2   6   7      208.84      242.12     14.89 o 
   3   6   7      574.79      593.37     21.91 o 
   4   6   7      122.64      132.40     13.27 o 
   5   6   7      164.83      131.91     16.15 o 
   6   6   7      182.39      215.15     17.70 o 
   7   6   7      179.00      156.10     18.45 o 
   8   6   7      356.73      340.47     22.51 o 
   9   6   7        0.00        8.33     13.88 o 
  10   6   7        3.64        5.95     15.36 o 
  11   6   7        4.77        5.26     17.12 o 
  12   6   7        0.01       32.77     14.90 o 
   1   7   7       97.54       92.12     15.33 o 
   2   7   7       18.92       33.03      9.61 o 
   3   7   7       58.13       47.06     10.92 o 
   4   7   7      241.24      241.04     17.03 o 
   5   7   7      306.23      330.16     19.25 o 
   6   7   7      220.60      238.62     18.82 o 
   7   7   7      166.19      165.59     21.02 o 
   8   7   7      115.36      151.32     21.29 o 
   9   7   7        9.89        1.90     14.95 o 
  10   7   7        7.85       11.06     16.50 o 
  11   7   7       15.52       31.64     16.74 o 
  12   7   7        5.30        7.58     15.05 o 
   0   8   7       14.09       20.05      9.94 o 
   1   8   7      151.03      165.01     14.82 o 
   2   8   7      243.91      224.92     16.87 o 
   3   8   7      182.16      178.77     16.65 o 
   4   8   7      545.62      603.20     24.79 o 
   5   8   7      198.36      163.83     15.77 o 
   6   8   7      305.20      338.54     21.81 o 
   7   8   7        2.45        2.63      0.80 o 
   8   8   7       12.84       10.11     14.98 o 
   9   8   7       73.30      121.24     17.70 o 
  10   8   7        0.02       14.35     15.40 o 
  11   8   7       10.29       27.59     13.85 o 
  12   8   7       14.49        7.54     14.96 o 
   1   9   7       72.16       56.19     13.25 o 
   2   9   7      193.10      182.92     15.20 o 
   3   9   7       64.75       70.66     13.97 o 
   4   9   7       18.72        8.46     13.31 o 
   5   9   7      354.98      329.93     22.66 o 
   6   9   7       26.00       19.65     15.63 o 
   7   9   7      110.69       90.61     17.01 o 
   8   9   7        0.56       17.25     14.84 o 
   9   9   7        0.02       25.17     14.20 o 
  10   9   7        0.04        9.40     15.01 o 
  11   9   7        8.19       24.56     16.72 o 
   0  10   7       63.88       71.28     13.82 o 
   1  10   7        1.17       10.30     10.90 o 
   2  10   7        0.11       12.82     11.52 o 
   3  10   7        1.78       11.14     12.23 o 
   4  10   7       46.60       70.37     15.86 o 
   5  10   7      233.61      255.85     21.26 o 
   6  10   7       51.97       70.57     15.83 o 
   7  10   7       31.08       19.95     16.54 o 
   8  10   7        7.78       25.87     14.28 o 
   9  10   7       13.26       11.37     17.70 o 
  10  10   7        1.47        3.18     15.67 o 
  11  10   7       33.44       16.04     17.86 o 
   1  11   7       81.36       92.53     16.14 o 
   2  11   7       35.25       57.15     13.51 o 
   3  11   7      235.20      230.32     19.38 o 
   4  11   7        4.37        2.66     15.12 o 
   5  11   7      300.32      273.01     25.18 o 
   6  11   7        6.17       15.07     15.07 o 
   7  11   7        6.55       15.87     14.09 o 
   8  11   7        7.82       32.87     13.40 o 
   9  11   7       16.50       46.44     14.25 o 
  10  11   7        1.29       14.94     15.83 o 
   0  12   7       28.60       33.54     12.93 o 
   1  12   7       15.64        4.30     14.92 o 
   2  12   7       55.19       42.14     15.04 o 
   3  12   7      261.91      284.71     23.34 o 
   4  12   7        7.10       13.20     15.01 o 
   5  12   7       19.37       40.79     16.30 o 
   6  12   7        1.23       39.87     15.95 o 
   7  12   7        7.59        3.08     16.00 o 
   8  12   7        0.53       24.19     14.76 o 
   9  12   7        0.03        7.47     13.38 o 
   1  13   7      216.54      220.42     20.19 o 
   2  13   7        5.99       17.76     14.70 o 
   3  13   7       37.51       41.80     17.36 o 
   4  13   7        3.37        5.95     15.36 o 
   5  13   7       22.33       21.30     16.39 o 
   6  13   7        1.82       26.81     14.59 o 
   7  13   7       48.40       39.95     15.53 o 
   8  13   7        3.08       29.80     14.20 o 
   9  13   7       11.85       34.11     15.53 o 
   0  14   7       20.56       30.81     15.53 o 
   1  14   7        6.87       27.33     15.44 o 
   2  14   7        0.85        2.96     14.18 o 
   3  14   7       32.93        4.07     16.67 o 
   4  14   7        2.94       17.53     15.33 o 
   5  14   7       19.71       35.56     16.34 o 
   6  14   7       24.29       15.80     15.15 o 
   7  14   7        1.57        2.12     15.52 o 
   8  14   7        6.06       30.78     15.57 o 
   1  15   7       23.55       52.07     16.68 o 
   2  15   7       23.59       48.15     15.44 o 
   3  15   7        0.45        1.05     16.72 o 
   4  15   7       34.72        8.45     16.85 o 
   5  15   7        1.07       16.49     16.49 o 
   6  15   7        6.30        2.11     14.74 o 
   7  15   7        0.86       13.71     13.71 o 
   0  16   7       67.58       60.10     19.07 o 
   1  16   7        1.70       10.51     15.51 o 
   2  16   7        6.82       18.77     18.77 o 
   3  16   7        7.40       22.42     15.12 o 
   4  16   7        0.17       14.90     15.50 o 
   5  16   7        0.66       13.77     14.72 o 
   1  17   7       17.54       37.16     15.35 o 
   2  17   7        1.16        9.66     15.21 o 
   3  17   7        0.03       13.80     16.21 o 
   0   0   8     1119.43     1101.32     23.89 o 
   1   0   8      302.28      294.08     13.83 o 
   2   0   8      133.42      123.73     10.36 o 
   3   0   8      173.12      176.00     12.03 o 
   4   0   8       33.56        7.11     11.39 o 
   5   0   8      340.30      321.49     17.54 o 
   6   0   8       73.14       79.36     12.02 o 
   7   0   8       16.07       21.53     11.40 o 
   8   0   8       37.24       12.94     13.93 o 
   9   0   8      112.93      116.73     17.90 o 
  10   0   8       20.90       44.18     15.68 o 
  11   0   8       10.84       26.21     16.71 o 
  12   0   8      152.88      133.18     23.61 o 
  13   0   8       28.92       18.78     21.80 o 
   1   1   8        0.11        4.83      6.90 o 
   2   1   8     1336.17     1339.78     28.60 o 
   3   1   8      659.86      642.41     21.89 o 
   4   1   8      575.43      642.56     23.54 o 
   5   1   8        8.38       15.36      9.05 o 
   6   1   8        3.93        2.05      9.25 o 
   7   1   8        1.55       13.03     10.25 o 
   8   1   8       56.68       56.51     13.60 o 
   9   1   8       15.49       29.36     14.53 o 
  10   1   8       10.15       21.83     14.52 o 
  11   1   8        6.81       22.45     16.81 o 
  12   1   8       18.00       16.65     18.27 o 
  13   1   8       11.52       13.48     18.71 o 
   0   2   8      351.36      334.90     15.24 o 
   1   2   8       19.04       25.10      7.95 o 
   2   2   8      772.03      799.61     22.38 o 
   3   2   8      127.15      141.47     12.65 o 
   4   2   8      208.08      192.05     14.73 o 
   5   2   8        1.29        8.06      9.01 o 
   6   2   8        4.95       21.93      9.98 o 
   7   2   8       44.59       29.05     11.59 o 
   8   2   8       20.37       36.59     14.00 o 
   9   2   8      100.15      114.58     16.47 o 
  10   2   8        0.97        4.12     13.71 o 
  11   2   8        0.92        0.00     16.52 o 
  12   2   8        0.02       16.41     17.38 o 
  13   2   8        4.64       24.14     18.54 o 
   1   3   8        4.80        0.98      7.90 o 
   2   3   8        1.98       15.96      7.05 o 
   3   3   8     1648.64     1614.65     33.19 o 
   4   3   8        0.03        4.03      9.07 o 
   5   3   8      351.96      342.07     18.53 o 
   6   3   8       31.43       39.46     12.05 o 
   7   3   8        7.63        9.45      2.72 o 
   8   3   8        0.84        3.39     12.35 o 
   9   3   8       88.14       86.80     17.03 o 
  10   3   8       78.51       70.25     17.89 o 
  11   3   8       10.44       31.75     17.13 o 
  12   3   8       17.68       20.79     18.34 o 
  13   3   8        4.78       15.42     17.96 o 
   0   4   8     2254.97     2334.46     39.40 o 
   1   4   8      142.54      152.73     13.32 o 
   2   4   8     1029.06     1000.08     27.18 o 
   3   4   8     1771.53     1813.28     36.39 o 
   4   4   8        0.11       19.14     14.30 o 
   5   4   8       39.94       40.86     11.83 o 
   6   4   8       60.22       85.47     13.31 o 
   7   4   8      109.95       97.15     15.44 o 
   8   4   8       16.74        4.28     14.77 o 
   9   4   8       62.73       42.91     15.27 o 
  10   4   8      127.53      131.25     17.80 o 
  11   4   8       84.26       51.96     19.12 o 
  12   4   8       15.72       10.22     17.48 o 
   1   5   8      195.18      204.39     13.79 o 
   2   5   8        3.53        3.68      1.02 o 
   3   5   8      139.00      154.95     13.48 o 
   4   5   8       84.58       99.04     12.31 o 
   5   5   8       30.07       23.59     11.66 o 
   6   5   8      344.70      393.29     20.68 o 
   7   5   8       86.84       52.45     14.44 o 
   8   5   8       14.84       31.21     13.59 o 
   9   5   8        0.03       17.89     14.06 o 
  10   5   8        2.07        2.01     16.17 o 
  11   5   8        7.68        1.07     15.51 o 
  12   5   8        2.30        1.11     15.93 o 
   0   6   8      106.57      105.63     12.62 o 
   1   6   8      178.99      205.11     15.58 o 
   2   6   8       43.73       50.99     10.20 o 
   3   6   8      238.97      238.22     16.73 o 
   4   6   8      153.99      154.99     14.52 o 
   5   6   8        9.40       18.39     10.43 o 
   6   6   8      229.06      226.13     19.10 o 
   7   6   8      227.04      187.99     19.72 o 
   8   6   8        0.38        2.67     13.83 o 
   9   6   8      245.93      248.64     22.50 o 
  10   6   8        8.34       30.47     15.74 o 
  11   6   8       37.81       27.79     18.02 o 
  12   6   8        0.04        0.00     15.75 o 
   1   7   8       12.13       13.71      9.61 o 
   2   7   8      267.07      266.83     18.67 o 
   3   7   8       11.80       10.05     10.05 o 
   4   7   8        3.43        5.64     10.82 o 
   5   7   8       45.76       67.24     12.81 o 
   6   7   8      484.70      471.62     25.19 o 
   7   7   8        9.63        7.68     14.54 o 
   8   7   8       70.48       92.32     17.04 o 
   9   7   8        0.76        0.97     14.94 o 
  10   7   8       28.84       26.69     16.74 o 
  11   7   8       16.68       10.69     16.41 o 
  12   7   8        7.93       15.45     15.45 o 
   0   8   8       13.99       28.30     15.31 o 
   1   8   8      137.89      179.23     16.02 o 
   2   8   8       86.11      106.41     14.28 o 
   3   8   8       44.89       59.70     12.92 o 
   4   8   8       50.99       36.82     13.92 o 
   5   8   8      108.52       78.51     16.66 o 
   6   8   8       19.87       24.27     16.76 o 
   7   8   8      307.74      322.72     23.56 o 
   8   8   8       14.59       32.14     16.15 o 
   9   8   8       38.32       25.96     17.86 o 
  10   8   8        4.64       19.77     15.95 o 
  11   8   8        0.11       16.06     13.76 o 
   1   9   8        0.16       11.49      9.42 o 
   2   9   8      201.03      182.27     18.31 o 
   3   9   8        0.89       13.14     11.17 o 
   4   9   8      288.83      297.92     20.08 o 
   5   9   8      289.37      284.45     22.75 o 
   6   9   8       34.31       45.90     17.12 o 
   7   9   8       37.82       36.30     15.55 o 
   8   9   8        9.19        4.89     15.13 o 
   9   9   8        1.17        9.21     16.15 o 
  10   9   8       16.22       17.93     15.47 o 
  11   9   8        0.06       11.80     16.15 o 
   0  10   8        7.07        4.51     10.61 o 
   1  10   8       12.41        7.73     12.46 o 
   2  10   8      238.17      204.91     19.20 o 
   3  10   8       27.10        4.14     14.91 o 
   4  10   8        5.24        6.88     13.52 o 
   5  10   8      501.15      486.21     29.18 o 
   6  10   8        4.88       14.98     14.98 o 
   7  10   8        0.00       12.63     14.82 o 
   8  10   8        0.10        3.04     14.77 o 
   9  10   8       13.85        7.32     15.63 o 
  10  10   8        1.28        5.33     15.84 o 
   1  11   8      284.95      266.26     21.12 o 
   2  11   8      120.72      121.30     16.73 o 
   3  11   8       50.96       46.14     14.70 o 
   4  11   8       12.35       11.88     15.86 o 
   5  11   8        2.48        3.78     15.42 o 
   6  11   8       26.03       12.66     15.14 o 
   7  11   8        0.17       17.16     13.96 o 
   8  11   8       12.87       15.62     16.22 o 
   9  11   8        1.69       16.20     16.20 o 
  10  11   8        2.21        4.28     16.01 o 
   0  12   8       10.48        9.54     14.07 o 
   1  12   8       28.56        0.00     14.61 o 
   2  12   8       25.61       12.67     13.89 o 
   3  12   8       17.46       15.09     14.74 o 
   4  12   8        8.50        0.96     16.02 o 
   5  12   8       55.33       81.39     17.31 o 
   6  12   8        5.10       31.45     14.74 o 
   7  12   8       16.68        6.24     16.12 o 
   8  12   8        0.01        5.31     14.44 o 
   9  12   8        0.31       11.79     15.57 o 
   1  13   8        2.82        9.45     15.23 o 
   2  13   8       17.50        7.65     15.44 o 
   3  13   8        7.12        7.95     15.33 o 
   4  13   8      147.73      108.34     19.51 o 
   5  13   8        0.75       11.34     15.20 o 
   6  13   8        2.03       16.47     16.47 o 
   7  13   8        9.11       13.79     15.42 o 
   8  13   8        1.64       19.26     13.87 o 
   0  14   8       16.84       11.74     16.60 o 
   1  14   8       10.12       15.92     15.92 o 
   2  14   8        0.30       15.43     15.43 o 
   3  14   8       19.56       10.34     15.07 o 
   4  14   8        0.73        6.28     15.39 o 
   5  14   8        2.64        1.06     15.60 o 
   6  14   8        0.08       10.63     14.88 o 
   7  14   8        4.10       16.58     16.58 o 
   1  15   8        7.55        7.21     16.33 o 
   2  15   8       18.60       16.02     16.02 o 
   3  15   8        9.39       32.93     14.76 o 
   4  15   8       11.81       17.08     15.17 o 
   5  15   8        2.74       12.85     15.52 o 
   6  15   8        0.12       16.02     16.02 o 
   0  16   8       13.49       14.74     15.12 o 
   1  16   8       18.11       17.91     16.29 o 
   2  16   8       53.35       29.02     18.54 o 
   3  16   8       28.13       18.17     18.17 o 
   4  16   8        0.10        4.27     15.18 o 
   1  17   8        3.85       14.80     14.95 o 
   1   1   9      104.34       86.19     10.63 o 
   2   1   9      336.21      313.06     16.50 o 
   3   1   9      606.11      663.14     23.24 o 
   4   1   9       78.72      100.13     12.63 o 
   5   1   9      103.91      129.98     13.86 o 
   6   1   9       40.81       39.08     12.15 o 
   7   1   9        2.80       13.04     12.73 o 
   8   1   9       71.57       74.09     13.77 o 
   9   1   9      169.19      144.96     21.27 o 
  10   1   9        1.42       15.35     15.35 o 
  11   1   9        4.92       17.16     16.46 o 
  12   1   9        7.49       21.56     17.84 o 
   0   2   9     1479.23     1596.69     31.95 o 
   1   2   9      241.96      246.16     14.49 o 
   2   2   9      143.30      127.36     13.28 o 
   3   2   9     1197.55     1232.90     30.98 o 
   4   2   9        0.43        3.70      9.71 o 
   5   2   9        1.47        1.36     10.13 o 
   6   2   9       10.00       19.90     11.35 o 
   7   2   9       55.54       42.27     13.46 o 
   8   2   9       15.25       11.63     12.81 o 
   9   2   9        8.01        7.81     13.79 o 
  10   2   9        6.80       26.41     14.45 o 
  11   2   9        5.50       12.38     15.65 o 
  12   2   9       73.66       96.54     20.32 o 
   1   3   9       42.15       36.02      9.36 o 
   2   3   9      173.91      150.67     13.63 o 
   3   3   9     1635.07     1616.12     34.24 o 
   4   3   9      576.23      586.42     24.86 o 
   5   3   9      341.14      319.58     18.83 o 
   6   3   9       12.34       21.55     12.45 o 
   7   3   9       56.98       60.28     13.14 o 
   8   3   9       34.48       24.10     13.73 o 
   9   3   9       66.97       47.51     16.48 o 
  10   3   9        2.50       36.59     14.89 o 
  11   3   9        0.31       18.88     15.12 o 
  12   3   9        0.09        5.78     19.27 o 
   0   4   9      336.25      378.07     19.26 o 
   1   4   9       38.85       42.98     10.27 o 
   2   4   9      596.20      560.15     21.95 o 
   3   4   9       69.44       60.93     12.11 o 
   4   4   9      217.97      231.65     17.30 o 
   5   4   9       69.57       50.42     12.72 o 
   6   4   9       26.25       24.93     12.05 o 
   7   4   9       16.67       18.91     12.38 o 
   8   4   9        7.48       15.21     13.84 o 
   9   4   9        0.11        5.79     14.79 o 
  10   4   9       31.84       24.92     14.61 o 
  11   4   9       10.59        5.49     17.05 o 
  12   4   9        6.39       10.25     17.97 o 
   1   5   9        0.11        2.40      9.15 o 
   2   5   9       26.29       27.43      9.96 o 
   3   5   9      281.93      290.71     18.49 o 
   4   5   9        6.85        2.71     11.28 o 
   5   5   9      225.27      233.81     17.35 o 
   6   5   9      156.91      155.70     18.05 o 
   7   5   9      410.59      435.50     24.63 o 
   8   5   9        0.84       14.28     14.28 o 
   9   5   9        1.16       19.48     11.76 o 
  10   5   9        5.98       36.23     15.60 o 
  11   5   9        0.08       25.00     15.25 o 
  12   5   9       14.27       31.37     17.29 o 
   0   6   9      544.95      546.76     23.30 o 
   1   6   9       70.45       87.27     11.98 o 
   2   6   9      207.90      199.14     16.51 o 
   3   6   9       31.42       16.94     11.39 o 
   4   6   9      539.59      547.25     25.73 o 
   5   6   9      157.76      144.59     16.39 o 
   6   6   9       83.60       50.43     17.04 o 
   7   6   9        2.37       10.30     14.11 o 
   8   6   9       15.03       35.01     13.78 o 
   9   6   9       25.80       42.29     15.65 o 
  10   6   9       29.05       21.77     15.76 o 
  11   6   9        0.56        0.00     15.20 o 
  12   6   9        1.65        5.51     16.25 o 
   1   7   9       14.62        4.72     10.73 o 
   2   7   9       76.18       81.96     13.07 o 
   3   7   9       46.06       31.56     11.57 o 
   4   7   9      434.66      425.34     22.33 o 
   5   7   9       32.22       38.64     14.73 o 
   6   7   9      292.65      301.90     23.14 o 
   7   7   9      104.60      126.87     16.81 o 
   8   7   9       17.18       33.96     15.67 o 
   9   7   9        4.79       12.98     15.88 o 
  10   7   9        0.19        6.26     15.11 o 
  11   7   9        1.72       10.77     15.30 o 
   0   8   9       16.32       19.89     11.09 o 
   1   8   9      179.78      176.39     15.81 o 
   2   8   9       86.05       79.98     14.17 o 
   3   8   9       18.97       15.25     11.57 o 
   4   8   9        0.33       26.93     12.21 o 
   5   8   9        2.85       14.04     14.04 o 
   6   8   9      264.77      236.25     21.26 o 
   7   8   9       43.28       49.67     17.60 o 
   8   8   9       20.92       37.82     16.71 o 
   9   8   9        2.25       15.25     14.63 o 
  10   8   9        4.31        3.15     15.77 o 
  11   8   9        0.00        2.15     14.95 o 
   1   9   9       41.38       27.46     13.86 o 
   2   9   9        3.79       10.07     12.33 o 
   3   9   9        5.75        4.87     12.73 o 
   4   9   9      310.75      324.92     23.08 o 
   5   9   9       74.48       94.61     17.69 o 
   6   9   9       13.41        1.83     15.20 o 
   7   9   9      147.14      171.15     20.80 o 
   8   9   9        3.35        6.99     15.69 o 
   9   9   9        4.87        8.29     15.99 o 
  10   9   9       15.34        4.25     15.88 o 
   0  10   9      183.55      161.38     16.25 o 
   1  10   9        0.12       22.75     11.72 o 
   2  10   9        0.39       17.36     12.56 o 
   3  10   9        6.86       20.75     13.23 o 
   4  10   9        1.30       18.70     12.43 o 
   5  10   9        1.43        7.39     15.61 o 
   6  10   9       54.35       77.30     16.77 o 
   7  10   9        1.10       17.23     17.23 o 
   8  10   9        6.78        9.23     15.40 o 
   9  10   9        0.15        7.38     16.57 o 
  10  10   9        0.49       11.73     16.55 o 
   1  11   9        1.11        0.86     12.50 o 
   2  11   9      201.57      169.97     18.58 o 
   3  11   9      142.06      152.40     18.77 o 
   4  11   9        9.46       29.17     13.67 o 
   5  11   9       73.16       69.81     18.40 o 
   6  11   9      104.34      119.39     18.56 o 
   7  11   9       32.86       14.34     15.74 o 
   8  11   9        0.29        5.25     15.46 o 
   9  11   9        2.10        4.27     15.82 o 
   0  12   9       97.08      107.75     17.18 o 
   1  12   9       40.51       29.34     13.36 o 
   2  12   9        3.02        0.93     13.53 o 
   3  12   9        0.00       16.44     14.58 o 
   4  12   9        5.96        8.89     15.41 o 
   5  12   9        7.92       26.27     14.31 o 
   6  12   9        9.58        5.15     15.91 o 
   7  12   9        0.97       27.30     14.41 o 
   8  12   9        0.10       11.72     14.34 o 
   1  13   9        4.19        4.82     14.93 o 
   2  13   9        0.61        3.92     12.82 o 
   3  13   9       56.12       42.54     17.54 o 
   4  13   9       12.34       11.31     15.35 o 
   5  13   9        4.51       14.63     15.64 o 
   6  13   9       24.59        8.43     16.60 o 
   7  13   9        9.68       12.78     16.09 o 
   8  13   9        0.15        2.13     14.01 o 
   0  14   9        4.75       26.78     13.42 o 
   1  14   9        3.83       13.09     14.96 o 
   2  14   9       23.19       17.28     16.47 o 
   3  14   9        0.86        0.00     14.74 o 
   4  14   9        5.11        6.34     15.32 o 
   5  14   9        2.07       21.31     14.62 o 
   6  14   9        3.08       15.99     13.19 o 
   1  15   9        4.95       18.67     14.60 o 
   2  15   9       13.87       41.67     15.67 o 
   3  15   9        0.10       16.50     16.50 o 
   4  15   9       71.75       35.34     18.82 o 
   5  15   9        3.76        6.43     13.87 o 
   0  16   9        0.12        2.09     15.47 o 
   1  16   9        0.17        1.05     14.07 o 
   2  16   9       14.82        6.44     16.41 o 
   3  16   9        2.28        8.56     15.13 o 
   0   0  10       14.26        7.35     13.39 o 
   1   0  10      576.03      549.61     20.61 o 
   2   0  10        4.05        1.14      8.59 o 
   3   0  10      573.99      541.36     21.16 o 
   4   0  10        1.04       17.98     10.38 o 
   5   0  10       27.57       29.08      8.60 o 
   6   0  10       78.54       90.44     15.43 o 
   7   0  10       35.83       13.94     15.05 o 
   8   0  10       43.36       56.40     14.60 o 
   9   0  10       22.99        8.30     15.11 o 
  10   0  10        5.02       11.18     16.28 o 
  11   0  10       52.47       32.04     19.40 o 
  12   0  10        8.46       27.14     16.73 o 
   1   1  10     1057.88     1107.10     28.20 o 
   2   1  10       52.90       51.02     10.88 o 
   3   1  10        8.52        8.14      8.82 o 
   4   1  10      313.70      271.65     17.69 o 
   5   1  10       20.16       10.92     10.47 o 
   6   1  10       42.82       37.17     12.53 o 
   7   1  10        9.85       39.82     12.84 o 
   8   1  10       19.72        8.51     14.57 o 
   9   1  10        7.32       13.31     14.22 o 
  10   1  10        0.01       19.78     15.46 o 
  11   1  10        9.42       18.64     18.64 o 
  12   1  10        9.89       16.82     16.73 o 
   0   2  10      122.48      117.34     13.89 o 
   1   2  10        8.66       26.78      8.99 o 
   2   2  10        4.43        1.80      9.52 o 
   3   2  10       45.43       47.16     11.73 o 
   4   2  10       23.19       12.22     11.99 o 
   5   2  10       44.78       55.67     12.52 o 
   6   2  10       54.02       30.87     13.78 o 
   7   2  10       84.03       69.05     16.69 o 
   8   2  10       19.40       35.67     16.14 o 
   9   2  10       52.96       55.69     15.91 o 
  10   2  10        4.58       10.83     14.69 o 
  11   2  10       29.73       21.69     19.00 o 
  12   2  10        0.35        4.70     14.61 o 
   1   3  10      156.08      191.23     14.14 o 
   2   3  10       41.01       62.80     11.38 o 
   3   3  10     1053.23     1048.28     30.95 o 
   4   3  10      235.51      252.67     18.17 o 
   5   3  10      295.33      267.21     20.57 o 
   6   3  10       38.78       43.00     13.24 o 
   7   3  10      223.67      236.83     19.71 o 
   8   3  10       29.40       11.22     14.31 o 
   9   3  10        3.61        9.04     13.59 o 
  10   3  10       11.51       32.11     14.36 o 
  11   3  10       24.46        1.13     15.29 o 
  12   3  10        3.42       16.17     15.05 o 
   0   4  10      246.66      261.70     18.36 o 
   1   4  10        2.34        0.64     10.06 o 
   2   4  10      191.24      194.45     16.40 o 
   3   4  10       39.16       28.32     12.68 o 
   4   4  10      336.73      354.36     21.04 o 
   5   4  10      718.86      820.37     29.68 o 
   6   4  10        3.96       10.49     13.27 o 
   7   4  10        0.32        9.56     13.65 o 
   8   4  10        7.49        2.81     14.41 o 
   9   4  10      124.72      130.09     20.16 o 
  10   4  10        0.75       17.24     17.24 o 
  11   4  10        0.90        9.97     16.40 o 
  12   4  10        1.52       19.28     13.27 o 
   1   5  10       35.82       38.35     11.76 o 
   2   5  10      129.50      140.00     15.05 o 
   3   5  10        0.02        4.89     10.81 o 
   4   5  10      612.38      613.36     26.33 o 
   5   5  10       17.93       22.46     14.91 o 
   6   5  10       71.84       66.63     15.79 o 
   7   5  10        2.61        1.77     12.51 o 
   8   5  10       96.99       58.48     17.34 o 
   9   5  10        0.31       32.11     13.32 o 
  10   5  10        0.94       15.25     15.25 o 
  11   5  10        0.18       20.81     16.12 o 
   0   6  10      161.45      164.27     15.67 o 
   1   6  10        0.79        6.93      9.98 o 
   2   6  10       85.88       86.55     13.64 o 
   3   6  10      341.19      335.45     21.11 o 
   4   6  10      141.73      143.88     16.84 o 
   5   6  10      277.81      259.03     19.52 o 
   6   6  10       19.26       36.32     14.05 o 
   7   6  10       83.50       77.30     16.96 o 
   8   6  10        0.01       11.46     14.22 o 
   9   6  10       37.74       28.26     16.90 o 
  10   6  10       22.53       49.48     17.27 o 
  11   6  10        5.78       10.85     17.30 o 
   1   7  10       21.20       39.28     10.98 o 
   2   7  10       83.45       80.74     14.42 o 
   3   7  10       46.83       32.98     13.32 o 
   4   7  10      102.68       81.96     15.25 o 
   5   7  10       24.54       20.82     14.45 o 
   6   7  10      202.82      206.15     18.94 o 
   7   7  10        3.37       18.44     13.80 o 
   8   7  10       22.35       21.38     14.81 o 
   9   7  10        8.41        4.08     14.49 o 
  10   7  10       15.49        7.38     14.18 o 
  11   7  10       29.26       37.66     15.33 o 
   0   8  10       63.44       85.60     14.47 o 
   1   8  10        0.84       11.53     11.53 o 
   2   8  10      132.80      129.35     15.16 o 
   3   8  10        1.51        6.46     10.72 o 
   4   8  10       38.66       47.59     14.53 o 
   5   8  10        5.25       20.00     12.75 o 
   6   8  10       84.62      110.49     17.23 o 
   7   8  10        4.86       18.99     14.40 o 
   8   8  10        9.31        5.96     13.32 o 
   9   8  10       27.48       14.45     16.44 o 
  10   8  10        0.21       12.68     14.87 o 
   1   9  10        0.17        4.85     11.54 o 
   2   9  10       78.19       55.65     15.82 o 
   3   9  10      165.11      136.58     18.55 o 
   4   9  10       35.66       43.02     16.26 o 
   5   9  10        1.38       10.01     13.70 o 
   6   9  10      111.76      115.79     18.52 o 
   7   9  10       15.05        8.81     16.17 o 
   8   9  10        0.96       27.41     14.81 o 
   9   9  10        1.67       17.39     17.39 o 
  10   9  10        0.08       12.71     14.45 o 
   0  10  10      690.40      675.32     28.61 o 
   1  10  10      127.09      148.45     17.35 o 
   2  10  10        0.17       16.42     11.82 o 
   3  10  10       13.23       12.59     13.82 o 
   4  10  10        0.88        8.31     13.83 o 
   5  10  10       61.40       39.95     16.80 o 
   6  10  10        1.17        9.77     15.58 o 
   7  10  10        4.07       11.09     16.35 o 
   8  10  10        0.35        8.30     16.00 o 
   9  10  10        7.98       22.18     15.63 o 
   1  11  10        3.61        6.29     14.23 o 
   2  11  10       32.99       18.23     14.35 o 
   3  11  10       64.36       46.40     17.08 o 
   4  11  10       10.90       18.37     15.57 o 
   5  11  10       39.08       36.66     15.95 o 
   6  11  10        6.45       17.19     15.43 o 
   7  11  10        0.85       14.85     14.85 o 
   8  11  10        2.36       13.69     15.30 o 
   9  11  10       10.32        8.49     16.09 o 
   0  12  10       41.06       30.58     13.33 o 
   1  12  10       23.87       22.65     13.67 o 
   2  12  10        0.06       14.15     14.15 o 
   3  12  10        0.00        4.95     13.76 o 
   4  12  10        1.52        1.00     14.83 o 
   5  12  10       18.74        4.11     16.02 o 
   6  12  10        0.03        2.07     14.75 o 
   7  12  10       12.54       25.29     14.82 o 
   8  12  10        0.08       25.47     16.23 o 
   1  13  10        3.51        3.93     13.71 o 
   2  13  10       52.63       22.90     15.58 o 
   3  13  10        6.55       12.33     14.25 o 
   4  13  10        0.10        8.32     14.49 o 
   5  13  10        0.02        3.17     14.91 o 
   6  13  10       18.98       31.71     14.87 o 
   7  13  10        4.58        9.56     14.13 o 
   0  14  10        4.47        9.02     14.83 o 
   1  14  10        0.53       15.26     13.98 o 
   2  14  10        5.94       15.39     15.80 o 
   3  14  10        3.46       23.20     15.20 o 
   4  14  10        0.11        2.12     15.68 o 
   5  14  10        7.59       10.66     14.93 o 
   6  14  10        0.53        0.00     15.38 o 
   1  15  10        1.04       16.14     16.14 o 
   2  15  10       31.51       49.00     17.66 o 
   3  15  10       23.50        6.41     16.94 o 
   4  15  10        4.59        8.53     16.86 o 
   0  16  10       19.22       25.93     14.63 o 
   1  16  10        0.72        0.00     15.10 o 
   1   1  11      172.46      153.46     14.30 o 
   2   1  11      137.67      132.22     14.59 o 
   3   1  11        0.75       22.09     10.74 o 
   4   1  11      458.62      379.72     22.73 o 
   5   1  11       30.71        5.52     12.98 o 
   6   1  11       92.46       60.16     14.79 o 
   7   1  11       30.21       33.94     15.59 o 
   8   1  11       65.10       72.32     17.53 o 
   9   1  11        0.11       25.42     13.25 o 
  10   1  11       19.28       26.98     16.74 o 
  11   1  11        5.00       18.67     18.67 o 
   0   2  11       49.16       55.95     10.85 o 
   1   2  11        1.08        2.59      9.42 o 
   2   2  11        4.06       13.20     10.76 o 
   3   2  11        2.17        9.12     11.24 o 
   4   2  11       30.54       35.68     10.44 o 
   5   2  11       32.07       31.66     13.53 o 
   6   2  11      196.13      181.42     19.78 o 
   7   2  11       85.28       57.52     17.96 o 
   8   2  11      158.15      175.90     20.96 o 
   9   2  11       11.76       10.46     14.66 o 
  10   2  11        3.42       16.96     16.96 o 
  11   2  11        9.89       12.66     16.63 o 
   1   3  11       51.45       51.61     12.27 o 
   2   3  11      614.00      661.84     24.98 o 
   3   3  11        4.10       10.75     12.46 o 
   4   3  11        0.41        3.01     13.12 o 
   5   3  11      474.14      440.81     25.34 o 
   6   3  11      372.00      351.95     23.60 o 
   7   3  11       61.97       46.54     14.05 o 
   8   3  11        4.91        0.97     16.55 o 
   9   3  11        2.97        2.07     16.18 o 
  10   3  11        6.34        5.46     16.22 o 
  11   3  11        0.08       24.87     14.29 o 
   0   4  11      253.85      264.98     17.81 o 
   1   4  11        4.15       19.46     10.16 o 
   2   4  11      401.44      429.76     21.07 o 
   3   4  11        6.00        8.09     11.50 o 
   4   4  11        0.26       16.12     11.97 o 
   5   4  11      152.88      115.26     18.51 o 
   6   4  11        2.18       13.51     13.51 o 
   7   4  11       64.90       69.61     17.61 o 
   8   4  11        2.86       10.73     14.70 o 
   9   4  11        0.33       22.65     13.50 o 
  10   4  11       42.46       39.93     19.45 o 
  11   4  11        0.30        4.46     15.81 o 
   1   5  11       22.46       31.75     11.23 o 
   2   5  11       35.80       29.75     11.21 o 
   3   5  11        1.45        7.58     12.55 o 
   4   5  11      944.89      969.85     32.95 o 
   5   5  11      531.58      579.76     27.25 o 
   6   5  11       54.84       41.81     15.69 o 
   7   5  11      120.65      104.48     19.06 o 
   8   5  11        2.80       14.42     14.42 o 
   9   5  11        0.76       24.72     14.05 o 
  10   5  11        0.01        6.41     15.50 o 
  11   5  11        8.45        5.48     15.62 o 
   0   6  11       75.42       88.24     13.73 o 
   1   6  11       26.77       27.77     12.36 o 
   2   6  11        4.08       12.06     10.71 o 
   3   6  11       58.80       55.06     15.00 o 
   4   6  11       14.69       13.02     13.02 o 
   5   6  11       14.90        4.25     16.24 o 
   6   6  11      198.72      174.49     19.21 o 
   7   6  11       50.39       77.81     16.53 o 
   8   6  11        0.07        2.97     14.78 o 
   9   6  11        9.68        9.28     14.62 o 
  10   6  11        0.02        2.12     15.98 o 
  11   6  11        1.56        7.56     15.40 o 
   1   7  11        8.12        3.92     12.58 o 
   2   7  11       34.97       42.46     12.79 o 
   3   7  11        0.23        3.28     12.78 o 
   4   7  11        0.72       21.94     14.36 o 
   5   7  11       53.40       55.29     16.15 o 
   6   7  11       16.02       23.71     14.37 o 
   7   7  11        0.60       15.49     15.49 o 
   8   7  11       96.33       96.83     16.62 o 
   9   7  11        1.87        1.85      0.57 o 
  10   7  11        0.53        7.41     14.00 o 
   0   8  11        1.81        7.35     11.58 o 
   1   8  11       17.62       22.86     12.76 o 
   2   8  11      106.30      108.57     15.20 o 
   3   8  11       75.65       52.15     15.13 o 
   4   8  11      238.55      289.28     22.37 o 
   5   8  11        0.26       11.81     14.45 o 
   6   8  11      158.08      160.72     20.52 o 
   7   8  11        1.71        0.00     14.36 o 
   8   8  11        0.17       24.29     14.25 o 
   9   8  11        4.16       14.58     15.86 o 
  10   8  11        1.36       14.77     13.99 o 
   1   9  11        0.04        1.71     12.30 o 
   2   9  11       53.38       45.63     14.12 o 
   3   9  11       30.89       26.81     15.32 o 
   4   9  11       40.30       29.30     15.75 o 
   5   9  11       33.57        4.71     15.29 o 
   6   9  11       29.43       22.28     16.91 o 
   7   9  11        0.43        3.00     14.78 o 
   8   9  11        0.59       12.33     15.52 o 
   9   9  11        2.75        1.04     13.53 o 
   0  10  11       11.60       26.48     14.34 o 
   1  10  11       23.07        9.81     13.27 o 
   2  10  11       18.16       31.53     12.44 o 
   3  10  11        5.42        4.67     14.14 o 
   4  10  11       17.61       39.10     13.99 o 
   5  10  11        2.33        5.85     15.13 o 
   6  10  11        6.75        3.99     15.39 o 
   7  10  11        0.01        1.02     14.76 o 
   8  10  11       10.08        5.21     16.36 o 
   9  10  11       13.01        9.46     16.17 o 
   1  11  11        6.45       14.89     16.07 o 
   2  11  11        0.04       13.21     13.21 o 
   3  11  11        3.28        0.96     14.74 o 
   4  11  11       79.65       86.21     17.08 o 
   5  11  11        1.00        1.01     15.01 o 
   6  11  11       14.28        8.19     15.31 o 
   7  11  11        7.18       14.56     14.03 o 
   8  11  11       15.98       33.59     15.72 o 
   0  12  11        5.07        3.81     13.53 o 
   1  12  11        4.88        4.84     12.80 o 
   2  12  11       22.35       11.74     13.13 o 
   3  12  11        2.66       22.22     14.36 o 
   4  12  11        0.12        5.11     14.57 o 
   5  12  11        5.73        6.22     15.02 o 
   6  12  11        1.16       12.52     14.89 o 
   7  12  11        1.59       13.66     15.19 o 
   1  13  11        1.43        6.00     14.49 o 
   2  13  11        2.33        5.05     14.16 o 
   3  13  11        0.01       11.41     15.44 o 
   4  13  11       42.03       80.61     16.78 o 
   5  13  11        1.42       12.64     15.71 o 
   6  13  11        3.11       22.10     14.91 o 
   0  14  11       19.44       44.36     15.68 o 
   1  14  11        0.90       10.23     12.69 o 
   2  14  11        6.29        5.15     14.00 o 
   3  14  11        1.92       14.77     15.59 o 
   4  14  11        0.02       12.70     14.19 o 
   5  14  11        2.77       16.94     14.60 o 
   1  15  11        0.16        9.30     14.19 o 
   2  15  11       38.96       35.23     15.77 o 
   0   0  12       33.14       24.42     10.98 o 
   1   0  12        3.22        4.04     11.45 o 
   2   0  12       26.11       21.66     11.88 o 
   3   0  12     1059.30     1159.34     35.29 o 
   4   0  12       67.03       89.76     14.54 o 
   5   0  12      166.47      173.42     17.91 o 
   6   0  12       19.93       18.16     14.29 o 
   7   0  12      182.42      131.91     20.94 o 
   8   0  12      225.47      255.75     24.04 o 
   9   0  12       22.38       20.00     15.16 o 
  10   0  12        1.45       10.53     16.34 o 
  11   0  12        4.79       19.01     19.01 o 
   1   1  12        0.18        6.23     10.11 o 
   2   1  12      336.25      340.21     20.88 o 
   3   1  12      317.06      283.38     20.78 o 
   4   1  12      119.95      124.49     15.76 o 
   5   1  12       83.84       61.12     15.43 o 
   6   1  12        6.47       21.66     12.89 o 
   7   1  12        0.31       12.56     14.57 o 
   8   1  12        3.69        2.07     15.52 o 
   9   1  12        0.41       12.01     15.39 o 
  10   1  12        3.67        3.70      1.08 o 
  11   1  12        0.00       15.32     13.60 o 
   0   2  12       23.35        8.59     12.28 o 
   1   2  12       16.71        8.56     11.19 o 
   2   2  12      134.23      177.21     16.37 o 
   3   2  12        3.86        6.91     12.11 o 
   4   2  12        2.05        0.00     12.30 o 
   5   2  12        2.56       13.62     12.27 o 
   6   2  12       18.68       28.83     15.67 o 
   7   2  12        3.06        6.73     14.73 o 
   8   2  12       17.52        0.00     14.39 o 
   9   2  12       36.05       32.28     16.03 o 
  10   2  12       21.90       47.17     17.82 o 
  11   2  12        0.02        6.92     15.72 o 
   1   3  12        4.37        8.82     10.82 o 
   2   3  12      139.97      166.59     16.13 o 
   3   3  12      290.42      352.77     21.26 o 
   4   3  12       61.00       61.49     15.15 o 
   5   3  12       23.27       25.72     14.56 o 
   6   3  12       76.93       71.38     16.14 o 
   7   3  12      120.44       92.07     18.05 o 
   8   3  12       14.41        1.01     15.69 o 
   9   3  12       15.24        7.44     15.66 o 
  10   3  12        8.46        7.73     16.27 o 
  11   3  12        0.33       12.41     14.33 o 
   0   4  12       64.93       66.88     12.72 o 
   1   4  12       44.13       27.31     13.14 o 
   2   4  12        6.45        2.29     12.60 o 
   3   4  12        0.40       14.22     14.22 o 
   4   4  12       32.73       48.02     16.80 o 
   5   4  12      491.41      426.14     25.53 o 
   6   4  12       53.84       58.18     15.53 o 
   7   4  12        0.69       23.02     12.43 o 
   8   4  12        0.77       29.31     13.74 o 
   9   4  12        5.51        1.05     14.57 o 
  10   4  12        8.04       14.17     15.61 o 
   1   5  12       32.81       57.92     12.17 o 
   2   5  12       23.34       28.28     11.55 o 
   3   5  12       56.42       58.12     14.16 o 
   4   5  12       23.81       18.59     15.02 o 
   5   5  12       32.83       12.33     15.91 o 
   6   5  12      249.85      264.88     23.30 o 
   7   5  12       31.41       27.02     16.82 o 
   8   5  12        0.01       15.49     15.49 o 
   9   5  12        8.70       18.92     14.33 o 
  10   5  12        1.13       12.93     16.89 o 
   0   6  12       17.02        6.55     15.32 o 
   1   6  12        0.00        9.70     12.21 o 
   2   6  12        5.29        4.86     12.56 o 
   3   6  12       72.44       60.67     17.02 o 
   4   6  12       47.05       65.00     15.09 o 
   5   6  12        0.58        3.59     16.07 o 
   6   6  12        5.48       16.31     16.31 o 
   7   6  12       29.71        1.95     16.05 o 
   8   6  12       35.66       43.57     15.13 o 
   9   6  12        1.24       16.25     16.25 o 
  10   6  12        1.04       15.99     13.69 o 
   1   7  12      153.76      114.69     18.31 o 
   2   7  12       33.62       44.47     13.60 o 
   3   7  12       13.59       20.88     13.31 o 
   4   7  12      210.33      251.82     19.92 o 
   5   7  12      177.05      139.19     19.58 o 
   6   7  12       82.48       89.33     17.52 o 
   7   7  12       53.81       68.01     16.28 o 
   8   7  12        6.67       16.30     15.11 o 
   9   7  12        0.94        1.05     13.26 o 
  10   7  12        0.45       13.71     15.24 o 
   0   8  12      139.98      155.56     19.14 o 
   1   8  12        7.64       24.24     12.85 o 
   2   8  12        0.16       18.27     12.15 o 
   3   8  12       16.44        5.41     14.12 o 
   4   8  12       20.28        2.76     16.18 o 
   5   8  12       56.65       48.26     16.80 o 
   6   8  12        2.43        7.76     13.72 o 
   7   8  12        7.03       32.00     16.67 o 
   8   8  12        6.40        8.22     14.79 o 
   9   8  12       18.49       14.62     14.55 o 
   1   9  12        2.82        9.86     13.86 o 
   2   9  12       22.39        8.13     14.24 o 
   3   9  12       15.64       24.27     13.41 o 
   4   9  12       38.20       38.05     15.75 o 
   5   9  12        7.88       35.03     15.07 o 
   6   9  12        1.46       17.31     17.31 o 
   7   9  12       40.52       20.31     15.40 o 
   8   9  12       19.80       19.65     15.86 o 
   9   9  12        1.12       15.63     13.63 o 
   0  10  12        0.02       14.63     14.63 o 
   1  10  12      140.35      132.92     17.61 o 
   2  10  12       44.76       46.78     16.10 o 
   3  10  12        5.92        3.87     15.22 o 
   4  10  12        2.67       30.42     12.53 o 
   5  10  12       60.82       54.99     16.46 o 
   6  10  12        8.04        0.00     15.29 o 
   7  10  12       18.40        2.06     16.60 o 
   8  10  12        0.07        1.04     15.44 o 
   1  11  12       11.65       20.15     14.59 o 
   2  11  12        4.41       14.86     14.86 o 
   3  11  12       27.97       29.93     15.84 o 
   4  11  12        0.26       11.10     15.41 o 
   5  11  12       14.25       31.71     14.44 o 
   6  11  12        0.05        1.03     14.96 o 
   7  11  12        1.38        5.19     15.72 o 
   0  12  12        3.99       16.98     16.98 o 
   1  12  12       23.16       19.75     14.97 o 
   2  12  12        1.97        4.97     14.25 o 
   3  12  12        1.15       14.34     13.12 o 
   4  12  12        0.02       11.35     13.58 o 
   5  12  12        1.33       17.65     17.65 o 
   6  12  12        0.81        1.04     13.76 o 
   1  13  12       10.86       12.11     13.75 o 
   2  13  12        0.05        5.07     12.48 o 
   3  13  12        0.01        3.13     13.63 o 
   4  13  12        6.47        5.23     15.41 o 
   5  13  12        5.72        7.33     15.14 o 
   0  14  12        0.54        1.01     13.92 o 
   1  14  12        9.25       35.72     11.69 o 
   2  14  12        0.00       12.30     14.65 o 
   3  14  12        0.26       11.53     13.31 o 
   1   1  13        4.05        8.36     11.60 o 
   2   1  13        1.71        6.21     11.31 o 
   3   1  13        0.29        6.58     13.40 o 
   4   1  13        3.84       13.56     13.56 o 
   5   1  13       11.65        5.44     14.40 o 
   6   1  13       13.91        8.60     16.96 o 
   7   1  13       75.75       58.73     16.94 o 
   8   1  13       28.98       41.69     16.45 o 
   9   1  13        1.81       13.40     15.22 o 
  10   1  13        6.77        5.77     16.78 o 
   0   2  13       18.90        7.82     12.22 o 
   1   2  13       12.81       21.06     11.69 o 
   2   2  13       42.97       33.23     13.15 o 
   3   2  13      356.25      385.88     22.84 o 
   4   2  13       63.02       56.29     15.56 o 
   5   2  13      342.94      317.70     24.13 o 
   6   2  13        2.12        6.67     15.62 o 
   7   2  13       34.55       59.29     15.14 o 
   8   2  13        4.01        5.28     15.04 o 
   9   2  13        4.86       12.08     16.55 o 
  10   2  13        0.33        0.00     15.68 o 
   1   3  13       10.74       32.00     11.71 o 
   2   3  13      232.52      207.68     18.65 o 
   3   3  13      119.42      110.65     16.26 o 
   4   3  13      277.21      297.73     22.26 o 
   5   3  13       17.39       17.35     15.35 o 
   6   3  13       13.39       11.44     15.12 o 
   7   3  13       43.16       14.99     18.25 o 
   8   3  13       84.09       67.02     18.27 o 
   9   3  13        0.08       16.64     16.64 o 
  10   3  13        9.54       13.32     16.32 o 
   0   4  13       13.10       16.65     13.73 o 
   1   4  13        1.56        0.00     11.73 o 
   2   4  13       38.46       33.83     14.13 o 
   3   4  13        5.00        7.73     12.89 o 
   4   4  13      138.38      124.95     19.95 o 
   5   4  13        1.35        0.91     14.59 o 
   6   4  13        5.24        5.74     13.04 o 
   7   4  13       40.30       52.94     16.38 o 
   8   4  13        0.28        3.13     15.60 o 
   9   4  13       13.76        7.49     17.57 o 
  10   4  13        0.57        4.37     16.85 o 
   1   5  13       69.18       68.29     14.24 o 
   2   5  13      197.05      230.01     17.85 o 
   3   5  13      217.52      220.25     20.15 o 
   4   5  13      159.17      154.02     18.66 o 
   5   5  13       36.80       56.80     15.15 o 
   6   5  13      101.93       80.85     19.15 o 
   7   5  13       44.96       27.99     17.94 o 
   8   5  13       41.97       65.23     16.54 o 
   9   5  13        2.78        3.19     15.51 o 
  10   5  13        3.65       17.20     15.26 o 
   0   6  13        1.22        6.13     11.98 o 
   1   6  13       42.54       28.57     15.51 o 
   2   6  13        2.34       18.18     11.33 o 
   3   6  13       12.91       23.31     13.78 o 
   4   6  13       43.70       44.04     16.36 o 
   5   6  13       16.69       12.27     15.19 o 
   6   6  13        9.28       12.63     16.50 o 
   7   6  13       13.20       35.14     14.91 o 
   8   6  13        1.36       18.58     16.39 o 
   9   6  13        3.24       20.02     12.96 o 
   1   7  13        9.93        8.89     12.63 o 
   2   7  13        0.51        7.11     11.60 o 
   3   7  13        6.29        7.35     13.38 o 
   4   7  13        0.02       17.80     14.18 o 
   5   7  13        0.12       15.67     15.67 o 
   6   7  13       54.07       72.75     16.75 o 
   7   7  13        1.66        2.02     15.90 o 
   8   7  13        0.65       16.25     16.25 o 
   9   7  13        7.24        7.50      2.15 o 
   0   8  13       81.12       72.40     16.68 o 
   1   8  13       50.15       38.34     16.58 o 
   2   8  13        2.03        6.40     12.84 o 
   3   8  13        1.10       12.27     13.90 o 
   4   8  13       36.51       28.78     16.28 o 
   5   8  13        2.14       11.76     16.08 o 
   6   8  13       65.22       61.79     17.82 o 
   7   8  13       10.14       10.16     14.60 o 
   8   8  13        3.61        3.10     13.96 o 
   1   9  13        1.60       13.90     13.90 o 
   2   9  13        0.98       13.17     13.75 o 
   3   9  13        3.44       11.63     15.01 o 
   4   9  13       59.33       63.86     16.29 o 
   5   9  13       11.05       25.96     14.12 o 
   6   9  13       29.03       23.22     17.30 o 
   7   9  13        0.02        5.12     15.50 o 
   8   9  13        0.03       27.85     14.18 o 
   0  10  13      122.87      124.32     18.39 o 
   1  10  13        0.67       15.29     15.29 o 
   2  10  13       12.27        0.96     14.42 o 
   3  10  13        9.67       27.82     12.80 o 
   4  10  13        0.09        5.02     14.99 o 
   5  10  13        0.45       13.21     15.10 o 
   6  10  13        7.07       12.26     15.22 o 
   7  10  13        0.10        7.19     15.07 o 
   1  11  13        0.40       16.71     13.15 o 
   2  11  13       44.47       21.74     16.35 o 
   3  11  13       11.53        2.03     16.56 o 
   4  11  13        2.16        5.11     14.36 o 
   5  11  13        0.05        8.24     15.68 o 
   6  11  13       17.55       22.63     13.95 o 
   0  12  13       12.65        0.99     14.90 o 
   1  12  13        0.02        9.99     14.64 o 
   2  12  13        0.03       12.07     14.58 o 
   3  12  13        4.17       10.32     15.30 o 
   4  12  13        6.88        1.04     14.38 o 
   5  12  13        2.35        2.07     13.99 o 
   1  13  13        0.05        5.05     14.03 o 
   2  13  13       10.18        1.01     15.56 o 
   3  13  13        3.21        0.00     15.05 o 
   0   0  14      335.11      366.06     22.23 o 
   1   0  14       30.63       42.04     12.46 o 
   2   0  14        5.55        6.64     11.97 o 
   3   0  14      104.23      136.20     17.33 o 
   4   0  14        0.01        7.34     14.85 o 
   5   0  14      419.60      429.19     28.11 o 
   6   0  14       45.18       25.28     17.71 o 
   7   0  14       17.99        8.51     16.84 o 
   8   0  14        9.08       21.21     16.00 o 
   9   0  14        7.44       23.15     16.37 o 
  10   0  14        9.77        5.93     16.92 o 
   1   1  14       43.38       37.14     14.22 o 
   2   1  14        2.20        9.25     12.66 o 
   3   1  14       33.95       11.50     14.72 o 
   4   1  14        4.24       11.03     14.06 o 
   5   1  14       58.21       56.72     16.62 o 
   6   1  14       53.84       56.17     16.73 o 
   7   1  14       10.66        9.47     15.13 o 
   8   1  14       20.94       31.81     16.52 o 
   9   1  14        1.87        5.66     16.68 o 
  10   1  14        0.81       18.63     18.63 o 
   0   2  14       65.34       77.91     15.84 o 
   1   2  14      221.05      245.79     21.25 o 
   2   2  14       65.72       34.15     15.02 o 
   3   2  14        0.79       24.99     13.43 o 
   4   2  14        9.88       15.70     14.64 o 
   5   2  14       73.78       78.83     16.93 o 
   6   2  14       26.09       11.98     14.87 o 
   7   2  14       19.62        1.04     16.69 o 
   8   2  14        4.85        2.16     16.26 o 
   9   2  14        0.19        5.56     14.70 o 
   1   3  14        7.06        0.86     13.71 o 
   2   3  14        0.60       10.41     11.65 o 
   3   3  14        0.43        6.33     14.14 o 
   4   3  14       40.85       79.08     15.49 o 
   5   3  14        6.33       12.53     14.20 o 
   6   3  14       13.94       29.89     15.24 o 
   7   3  14        2.35        7.24     15.58 o 
   8   3  14        0.52       15.54     15.54 o 
   9   3  14       46.04       72.15     17.96 o 
   0   4  14       28.95       10.70     13.98 o 
   1   4  14      252.19      238.19     20.39 o 
   2   4  14       26.12       31.81     13.86 o 
   3   4  14      153.90      121.99     19.35 o 
   4   4  14        0.75        6.57     14.87 o 
   5   4  14       47.00       82.33     17.79 o 
   6   4  14       30.31       50.82     17.86 o 
   7   4  14       40.58        4.12     18.26 o 
   8   4  14        0.33        2.11     14.76 o 
   9   4  14        2.25       15.11     15.11 o 
   1   5  14       36.23        5.39     15.26 o 
   2   5  14        7.90        1.80     14.05 o 
   3   5  14       28.62       49.33     14.21 o 
   4   5  14       17.07       38.94     14.31 o 
   5   5  14      150.36      133.72     21.22 o 
   6   5  14        4.45       20.98     13.50 o 
   7   5  14       12.32       12.32     15.30 o 
   8   5  14        4.56       25.21     15.44 o 
   9   5  14        0.00        0.00     15.87 o 
   0   6  14        5.13        1.85     13.71 o 
   1   6  14       43.82       51.42     15.79 o 
   2   6  14       49.05       27.55     15.41 o 
   3   6  14        3.08       11.36     14.09 o 
   4   6  14        3.91       10.59     14.31 o 
   5   6  14       37.78       37.41     16.94 o 
   6   6  14       31.25       25.07     17.05 o 
   7   6  14       17.59       49.23     15.70 o 
   8   6  14        1.36       34.42     14.56 o 
   1   7  14       28.55       13.11     14.44 o 
   2   7  14       14.55       24.34     13.62 o 
   3   7  14       18.25        0.96     14.95 o 
   4   7  14      147.92      138.81     18.95 o 
   5   7  14      121.35      131.35     18.72 o 
   6   7  14        0.46       13.11     16.53 o 
   7   7  14       73.52       52.30     18.20 o 
   8   7  14        1.55        7.25     15.04 o 
   0   8  14       50.22       45.99     15.74 o 
   1   8  14       24.35       23.85     14.45 o 
   2   8  14        0.00        3.82     14.28 o 
   3   8  14       44.40       39.24     16.41 o 
   4   8  14        2.61       12.90     15.39 o 
   5   8  14       31.95       29.16     16.67 o 
   6   8  14       10.70       14.20     16.16 o 
   7   8  14        1.08        9.22     16.94 o 
   1   9  14        0.02        3.88     13.79 o 
   2   9  14        0.24        0.97     14.46 o 
   3   9  14        2.58       14.97     13.50 o 
   4   9  14        1.90        2.01     14.52 o 
   5   9  14       14.87        8.13     16.63 o 
   6   9  14        4.12        7.13     15.63 o 
   7   9  14       23.04        1.02     14.85 o 
   0  10  14        2.10       18.65     12.30 o 
   1  10  14       61.73       73.01     15.54 o 
   2  10  14        0.37        6.92     13.94 o 
   3  10  14        4.84       15.04     15.04 o 
   4  10  14        6.90        5.09     14.59 o 
   5  10  14       42.86       21.50     17.65 o 
   6  10  14        3.39       16.33     14.52 o 
   1  11  14        6.93       17.97     14.66 o 
   2  11  14        0.10        6.00     13.21 o 
   3  11  14        8.57        6.15     13.74 o 
   4  11  14        0.24        2.06     15.64 o 
   5  11  14        0.13        1.03     14.27 o 
   0  12  14        1.21        9.94     13.04 o 
   1  12  14       15.03       23.09     13.45 o 
   2  12  14        1.40        4.04     14.52 o 
   3  12  14        0.04        3.09     13.46 o 
   1   1  15       71.55       99.24     14.67 o 
   2   1  15       12.33        1.80     13.46 o 
   3   1  15       39.80       31.07     14.85 o 
   4   1  15       22.57       18.47     16.86 o 
   5   1  15        7.62       10.08     15.74 o 
   6   1  15        0.24       33.33     14.94 o 
   7   1  15        2.07        1.08     16.12 o 
   8   1  15       21.89       34.53     16.86 o 
   9   1  15        0.77       20.42     13.61 o 
   0   2  15      140.79      156.74     17.45 o 
   1   2  15       18.61        0.00     14.81 o 
   2   2  15        1.38        1.83     13.82 o 
   3   2  15       32.79       60.71     15.18 o 
   4   2  15        9.58        5.84     14.72 o 
   5   2  15       17.13       14.09     15.65 o 
   6   2  15        8.55       27.92     15.10 o 
   7   2  15       20.11       28.83     13.71 o 
   8   2  15        7.46       16.44     17.50 o 
   9   2  15        5.54       10.00     14.77 o 
   1   3  15       12.85        2.75     13.22 o 
   2   3  15        9.83       20.31     13.87 o 
   3   3  15       68.28       70.85     16.64 o 
   4   3  15      146.87      132.26     18.36 o 
   5   3  15        2.86        6.04     15.19 o 
   6   3  15       42.61       45.33     15.83 o 
   7   3  15        8.38       29.63     16.93 o 
   8   3  15       15.20        5.41     17.59 o 
   0   4  15       43.25       32.12     13.62 o 
   1   4  15        1.42        3.73     13.47 o 
   2   4  15        1.26        4.67     14.29 o 
   3   4  15       65.21       62.86     17.71 o 
   4   4  15        2.33       27.57     14.20 o 
   5   4  15       74.84      103.84     16.59 o 
   6   4  15       13.26        9.25     16.02 o 
   7   4  15        2.66       24.15     14.51 o 
   8   4  15        0.34       12.80     14.07 o 
   1   5  15       27.25        7.60     15.89 o 
   2   5  15       39.12       15.18     14.65 o 
   3   5  15        1.25        7.82     14.03 o 
   4   5  15       48.32       24.80     16.86 o 
   5   5  15        1.27       14.15     14.30 o 
   6   5  15      137.38      125.15     22.10 o 
   7   5  15       23.83       26.07     15.58 o 
   8   5  15        1.32        1.05     14.64 o 
   0   6  15        0.01        1.93     14.17 o 
   1   6  15        3.28        1.92     14.62 o 
   2   6  15        3.66       15.87     15.87 o 
   3   6  15        0.08        8.90     14.42 o 
   4   6  15       44.46       32.99     18.73 o 
   5   6  15        7.74       12.17     15.72 o 
   6   6  15        0.53        2.05     16.31 o 
   7   6  15       17.10       26.93     16.11 o 
   1   7  15        7.18       16.77     16.77 o 
   2   7  15        4.47        8.76     14.61 o 
   3   7  15        0.04        7.00     15.04 o 
   4   7  15        7.51       34.24     14.74 o 
   5   7  15       53.48       49.90     17.66 o 
   6   7  15       14.19       20.46     15.30 o 
   7   7  15        6.55       30.86     14.90 o 
   0   8  15       61.32       58.46     15.70 o 
   1   8  15        0.17        8.88     13.56 o 
   2   8  15        1.00       24.64     13.69 o 
   3   8  15       25.48        3.02     17.22 o 
   4   8  15       11.47        5.07     15.56 o 
   5   8  15       28.78       29.62     15.59 o 
   6   8  15       18.62        8.16     17.44 o 
   1   9  15       11.52        3.00     13.25 o 
   2   9  15       21.30       27.86     14.75 o 
   3   9  15       24.37       41.73     15.54 o 
   4   9  15        6.62       15.31     14.88 o 
   5   9  15        0.29       13.30     15.62 o 
   0  10  15       10.91       18.96     15.48 o 
   1  10  15        0.08        1.00     13.18 o 
   2  10  15       14.52       13.03     13.47 o 
   3  10  15        0.74        4.09     13.87 o 
   4  10  15        3.29       12.27     13.94 o 
   1  11  15        1.79       26.06     14.59 o 
   2  11  15       10.94        2.00     15.08 o 
   3  11  15        4.31       15.62     15.62 o 
   0   0  16        6.58       17.35     16.32 o 
   1   0  16       19.16       12.01     14.33 o 
   2   0  16        0.85        4.70     13.66 o 
   3   0  16        8.91        7.89     14.94 o 
   4   0  16        2.22       23.36     17.56 o 
   5   0  16        0.00        9.46     14.67 o 
   6   0  16        3.42       11.89     16.34 o 
   7   0  16       47.91       61.26     16.18 o 
   8   0  16        2.86        1.13     14.56 o 
   1   1  16       13.39        4.69     16.10 o 
   2   1  16       44.87       62.66     14.33 o 
   3   1  16      125.65      130.62     19.84 o 
   4   1  16       17.94       15.21     16.20 o 
   5   1  16        0.02        6.26     15.34 o 
   6   1  16       24.96       30.98     17.51 o 
   7   1  16        0.00        2.18     14.29 o 
   8   1  16        9.30        4.47     17.44 o 
   0   2  16       30.73       31.53     15.44 o 
   1   2  16       35.98       21.91     14.90 o 
   2   2  16       20.69       16.30     15.91 o 
   3   2  16        9.13       14.91     15.30 o 
   4   2  16        0.39        2.03     14.78 o 
   5   2  16        8.05       11.43     16.33 o 
   6   2  16        0.55        2.12     14.74 o 
   7   2  16       27.35       48.66     15.56 o 
   8   2  16        0.03        2.18     14.54 o 
   1   3  16       54.40       26.11     16.49 o 
   2   3  16        5.54        4.84     13.66 o 
   3   3  16       29.52       38.02     15.96 o 
   4   3  16       14.98        8.14     15.49 o 
   5   3  16       10.26       39.39     15.73 o 
   6   3  16       18.37       38.91     16.73 o 
   7   3  16        1.33        9.61     16.23 o 
   0   4  16        5.99       10.88     14.15 o 
   1   4  16       19.32        4.89     15.58 o 
   2   4  16        2.77       16.63     14.55 o 
   3   4  16        4.38        4.03     15.68 o 
   4   4  16        5.99       12.23     16.00 o 
   5   4  16       26.64       44.51     14.82 o 
   6   4  16        4.04        6.27     16.38 o 
   7   4  16        3.79       16.90     15.88 o 
   1   5  16        0.15       15.90     15.90 o 
   2   5  16       23.99       35.55     13.90 o 
   3   5  16       31.83       29.38     16.24 o 
   4   5  16       20.70       13.29     17.01 o 
   5   5  16        8.75       17.02     17.02 o 
   6   5  16       22.84        0.00     16.67 o 
   7   5  16       35.27       11.49     17.94 o 
   0   6  16       76.73       46.33     17.90 o 
   1   6  16        0.02        0.00     16.22 o 
   2   6  16       54.16       38.81     16.62 o 
   3   6  16       12.82       26.48     15.65 o 
   4   6  16        0.51        4.10     16.71 o 
   5   6  16       33.74       19.61     17.72 o 
   6   6  16       12.71        0.00     15.98 o 
   1   7  16        0.37       14.06     15.09 o 
   2   7  16       18.17       20.01     14.58 o 
   3   7  16       28.19       30.69     16.43 o 
   4   7  16        1.41        5.12     15.10 o 
   5   7  16       52.47       50.40     17.49 o 
   6   7  16        2.01       12.27     15.65 o 
   0   8  16       36.46       35.39     16.02 o 
   1   8  16        1.80        2.01     16.30 o 
   2   8  16       34.17        6.03     17.06 o 
   3   8  16        2.42       25.62     14.24 o 
   4   8  16        1.84        4.10     15.13 o 
   5   8  16        0.28       29.68     13.92 o 
   1   9  16        0.52        2.01     14.54 o 
   2   9  16        3.87        1.00     13.97 o 
   3   9  16        3.79        5.12     14.16 o 
   4   9  16       55.35       32.67     17.57 o 
   0  10  16       10.87       26.99     13.52 o 
   1  10  16       24.06       36.12     14.95 o 
   2  10  16        8.20       25.03     13.91 o 
   1   1  17       61.75       73.39     15.63 o 
   2   1  17        0.48       10.86     16.25 o 
   3   1  17       10.51       13.31     16.97 o 
   4   1  17        0.15       14.15     14.15 o 
   5   1  17        0.00       12.77     15.87 o 
   6   1  17        6.77        2.15     14.57 o 
   0   2  17        3.23       24.85     14.84 o 
   1   2  17        2.71       26.73     12.95 o 
   2   2  17        1.44       14.46     14.46 o 
   3   2  17        5.18       13.36     16.45 o 
   4   2  17        3.17        4.17     15.01 o 
   5   2  17        5.28       13.75     15.73 o 
   6   2  17        0.37        3.20     14.68 o 
   1   3  17       38.17       36.05     16.08 o 
   2   3  17       18.56       35.08     15.29 o 
   3   3  17        3.10        5.15     15.93 o 
   4   3  17        0.38       12.48     14.42 o 
   5   3  17       20.90       32.63     16.94 o 
   6   3  17       41.38       36.98     16.54 o 
   0   4  17       33.63       34.63     15.52 o 
   1   4  17       36.97        1.01     16.19 o 
   2   4  17        0.20       16.68     16.68 o 
   3   4  17        6.14       28.91     13.54 o 
   4   4  17        0.02        8.32     15.84 o 
   5   4  17        0.11       16.52     16.52 o 
   6   4  17        2.28       16.34     16.34 o 
   1   5  17        0.23       22.35     12.61 o 
   2   5  17        4.61        2.02     15.35 o 
   3   5  17        7.39       13.45     15.24 o 
   4   5  17       14.02        7.26     16.43 o 
   5   5  17       18.75       29.12     17.40 o 
   0   6  17        0.60        1.02     14.70 o 
   1   6  17        4.76        0.00     15.17 o 
   2   6  17       11.36        6.08     16.09 o 
   3   6  17        0.53        3.11     14.87 o 
   4   6  17        0.40       16.07     16.07 o 
   5   6  17        0.02        1.04     16.61 o 
   1   7  17        0.03        3.06     14.21 o 
   2   7  17       26.59        4.05     16.89 o 
   3   7  17       19.86        7.21     16.39 o 
   4   7  17       34.66       43.15     16.31 o 
   0   8  17        9.97       25.40     15.37 o 
   1   8  17        0.33        3.05     14.78 o 
   2   8  17        1.03       15.13     13.63 o 
   3   8  17        0.16       17.41     15.02 o 
   0   0  18       42.85       54.18     15.67 o 
   1   0  18        4.00        2.98     15.27 o 
   2   0  18        0.11        2.00     14.62 o 
   3   0  18       19.86       36.44     15.90 o 
   4   0  18       15.52       39.18     16.44 o 
   5   0  18       20.35        1.08     15.35 o 
   1   1  18       38.98       19.05     16.68 o 
   2   1  18        1.00       15.27     15.27 o 
   3   1  18       12.52       35.40     14.58 o 
   4   1  18        5.89        3.17     14.72 o 
   5   1  18       15.00       20.27     14.81 o 
   0   2  18        0.70        9.14     13.50 o 
   1   2  18       28.51       29.08      9.18 o 
   2   2  18        1.74       15.58     15.58 o 
   3   2  18        0.06       15.91     15.91 o 
   4   2  18       12.77       19.95     14.81 o 
   5   2  18        0.03        7.40     14.92 o 
   1   3  18       12.91       29.57     15.15 o 
   2   3  18       13.54       13.24     14.14 o 
   3   3  18        7.95       40.63     13.63 o 
   4   3  18       19.54       43.93     17.00 o 
   0   4  18        6.69        4.13     15.01 o 
   1   4  18        0.64        5.12     13.93 o 
   2   4  18       14.35       45.90     15.08 o 
   3   4  18        0.23       15.29     15.29 o 
   4   4  18        9.11        7.28     14.68 o 
   1   5  18        3.79       14.34     15.80 o 
   2   5  18        0.27        9.17     15.69 o 
   3   5  18        0.85       15.24     15.24 o 
   0   6  18       60.34       62.69     17.30 o 
   1   6  18       12.80        0.00     14.58 o 
   2   6  18       37.64       41.60     14.87 o 
   1   1  19        0.02       20.14     13.58 o 
   2   1  19        6.00        8.08     15.53 o 
   0   2  19        9.53        3.05     15.25 o 
   1   2  19        0.33       10.13     13.52 o 
   2   2  19        0.64        8.11     13.89 o 
   1   3  19        0.13        4.07     13.56 o 
                                                 
